# Supplementary material for: Transcriptomic signatures in response to antioxidants supplementation in Korean cattle beef, Hanwoo: a 7-month feeding study
Source: Front Vet Sci. 2025 Apr 24;12:1546248. doi: 10.3389/fvets.2025.1546248 (PMC12061023; doi:10.3389/fvets.2025.1546248)
Supplement: Supplementary file 1 [file Data_Sheet_1.zip]

Archive with 4 entries (3 files):
- Supplementary Data Sheet 1/
- Supplementary Data Sheet 1/Table _1.DOCX
- Supplementary Data Sheet 1/Table_ 4.xlsx
- Supplementary Data Sheet 1/Table_ 5.xlsx
