# Supplementary material for: Transcriptomic signatures in response to antioxidants supplementation in Korean cattle beef, Hanwoo: a 7-month feeding study
Source: Front Vet Sci. 2025 Apr 24;12:1546248. doi: 10.3389/fvets.2025.1546248 (PMC12061023; doi:10.3389/fvets.2025.1546248)
Supplement: Supplementary file 1 [file Data_Sheet_1.zip › Supplementary Data Sheet 1/Table_ 4.xlsx]

## Sheet: Annot Cluster
Annotation Cluster 1	Enrichment Score: 2.8549414615230972
Category	Term	Count	%	PValue	Genes	List Total	Pop Hits	Pop Total	Fold Enrichment	Bonferroni	Benjamini	FDR
GOTERM_MF_DIRECT	GO:0000978~RNA polymerase II core promoter proximal region sequence-specific DNA binding	40	6.41026	0.000201248	CEBPA, ZNF395, PRDM4, PLAG1, ZNF391, PRDM1, MEOX1, MECOM, ZNF529, NACC2, ATOH8, ZNF746, HSF4, ZNF623, RXRG, PKNOX2, ZNF286A, TCF7L2, TFAP2B, EGR1, MEF2C, JUND, SMAD3, PRRX1, IRX3, EBF1, ARNT, FOS, NR4A1, HEYL, MYCN, MAFG, ZNF239, FOSB, PGR, ZSCAN26, ZNF215, MKX, MXD1, MXD4	378	1035	18313	1.87235	0.108028	0.0495275	0.0493531
GOTERM_MF_DIRECT	GO:0001228~transcriptional activator activity, RNA polymerase II transcription regulatory region sequence-specific binding	21	3.36538	0.000261589	CEBPA, TFAP2B, EGR1, MEF2C, ZNF395, JUND, SMAD3, PRRX1, PRDM4, PLAG1, ZNF391, FOS, MEOX1, NR4A1, HEYL, MYCN, MECOM, MAFG, FOSB, PGR, MSX1	378	401	18313	2.53713	0.138088	0.0495275	0.0493531
GOTERM_MF_DIRECT	GO:0000981~RNA polymerase II transcription factor activity, sequence-specific DNA binding	35	5.60897	0.00150639	CEBPA, PRDM4, PLAG1, MEOX1, ZNF529, NACC2, ATOH8, HSF4, ZNF623, MSX1, PKNOX2, ZNF286A, TCF7L2, TFAP2B, EGR1, MEF2C, JUND, SMAD3, PRRX1, IRX3, EBF1, ARNT, FOS, NR4A1, HEYL, MYCN, MAFG, ZNF239, FOSB, ZSCAN26, ZNF215, MKX, MXD1, HMX2, MXD4	378	961	18313	1.76446	0.575259	0.213908	0.213155
UP_KW_MOLECULAR_FUNCTION	KW-0238~DNA-binding	25	4.00641	0.00405509	CEBPA, PRDM4, PLAG1, POLB, ZNF746, SURF6, MSX1, DTD1, RXRG, PKNOX2, TFAP2B, EGR1, TIGD5, MEF2C, JUND, SMAD3, EBF1, ARNT, FOS, NR4A1, HEYL, MYCN, MSH3, MAFG, MCM6	184	759	10301	1.844	0.25969	0.300077	0.300077
GOTERM_BP_DIRECT	GO:0006357~regulation of transcription from RNA polymerase II promoter	45	7.21154	0.0165197	CEBPA, ZNF395, ZNF391, PRDM1, MEOX1, MED15, MECOM, ZNF529, NACC2, ATOH8, ZNF746, HSF4, ANKRD1, ZNF623, MSX1, RXRG, PKNOX2, ZNF286A, TCF7L2, TFAP2B, EGR1, MEF2C, JUND, PRRX1, IRX3, EBF1, MED9, ARNT, FOS, NR4A1, HEYL, MYCN, MAFG, DGKQ, ZNF239, FOSB, NCOA7, PGR, MDM4, ZSCAN26, ZNF215, MKX, MXD1, HMX2, MXD4	400	1324	16666	1.41611	1	1	1
Annotation Cluster 2	Enrichment Score: 1.9669406465422576
Category	Term	Count	%	PValue	Genes	List Total	Pop Hits	Pop Total	Fold Enrichment	Bonferroni	Benjamini	FDR
INTERPRO	IPR020103:Pseudouridine synthase, catalytic domain	4	0.641026	0.00248985	RPUSD4, RPUSD1, PUS1, PUSL1	445	14	22088	14.1817	0.880745	1	1
GOTERM_MF_DIRECT	GO:0009982~pseudouridine synthase activity	4	0.641026	0.0026612	RPUSD4, RPUSD1, PUS1, PUSL1	378	14	18313	13.842	0.779878	0.302312	0.301247
GOTERM_BP_DIRECT	GO:0001522~pseudouridine synthesis	3	0.480769	0.0226567	RPUSD4, RPUSD1, PUSL1	400	10	16666	12.4995	1	1	1
UP_KW_MOLECULAR_FUNCTION	KW-0413~Isomerase	6	0.961538	0.0903214	RPUSD4, GPI, PTGES2, PUS1, PUSL1, FKBP5	184	134	10301	2.50673	0.999093	0.800981	0.800981
Annotation Cluster 3	Enrichment Score: 1.7644607649335364
Category	Term	Count	%	PValue	Genes	List Total	Pop Hits	Pop Total	Fold Enrichment	Bonferroni	Benjamini	FDR
UP_KW_CELLULAR_COMPONENT	KW-0496~Mitochondrion	29	4.64744	0.00181859	ALAS1, NDUFA12, ACSM1, RAP1GDS1, ACACB, FHIT, HMGCL, PRDX5, KLC3, ALDH2, PMPCA, ACADS, TIMM8A, MIGA2, MARS2, LOC101906178, ND4L, COQ9, ATAD3A, RPUSD4, NR4A1, MSRA, LOC783202, SPNS1, ATG4B, CYTB, NAXD, ND5, ND4	266	834	14236	1.86097	0.0617217	0.0212169	0.0193983
GOTERM_CC_DIRECT	GO:0005759~mitochondrial matrix	10	1.60256	0.007864	RPUSD4, HMGCL, ALAS1, ALDH2, ACADL, MARS2, ACSM1, PMPCA, MLYCD, ACADS	425	167	20602	2.90271	0.926706	0.325373	0.321441
UP_SEQ_FEATURE	TRANSIT:Mitochondrion	12	1.92308	0.0759243	RPUSD4, MSRA, HMGCL, PRDX5, ALAS1, ALDH2, MARS2, ACSM1, PMPCA, NAXD, COQ9, ACADS	451	331	22160	1.78134	1	1	1
UP_KW_DOMAIN	KW-0809~Transit peptide	14	2.24359	0.0806115	ALAS1, MARS2, ACSM1, COQ9, RPUSD4, MSRA, HMGCL, PRDX5, ACADL, LOC783202, ALDH2, PMPCA, NAXD, ACADS	290	388	13324	1.6578	0.828809	0.241834	0.195771
Annotation Cluster 4	Enrichment Score: 1.715048396815424
Category	Term	Count	%	PValue	Genes	List Total	Pop Hits	Pop Total	Fold Enrichment	Bonferroni	Benjamini	FDR
INTERPRO	IPR002035:von Willebrand factor, type A	6	0.961538	0.0166445	ITIH3, VWF, ITGAD, VWA5A, COL6A5, MATN3	445	74	22088	4.02454	0.999999	1	1
UP_SEQ_FEATURE	DOMAIN:VWFA	6	0.961538	0.0182528	ITIH3, VWF, ITGAD, VWA5A, COL6A5, MATN3	451	75	22160	3.93082	0.999994	1	1
SMART	SM00327:VWA	6	0.961538	0.0235643	ITIH3, VWF, ITGAD, VWA5A, COL6A5, MATN3	252	67	10284	3.65458	0.990208	1	1
Annotation Cluster 5	Enrichment Score: 1.6291108162298849
Category	Term	Count	%	PValue	Genes	List Total	Pop Hits	Pop Total	Fold Enrichment	Bonferroni	Benjamini	FDR
GOTERM_BP_DIRECT	GO:0021766~hippocampus development	5	0.801282	0.0149941	RELN, CDK5, DCX, TSKU, CRKL	400	40	16666	5.20812	1	1	1
GOTERM_BP_DIRECT	GO:0001764~neuron migration	7	1.12179	0.0230754	RELN, CDK5, DCX, DCDC2, NAV1, NTN1, CRKL	400	92	16666	3.17016	1	1	1
GOTERM_BP_DIRECT	GO:0021819~layer formation in cerebral cortex	3	0.480769	0.0374626	RELN, CDK5, DCX	400	13	16666	9.615	1	1	1
Annotation Cluster 6	Enrichment Score: 1.6149371148498337
Category	Term	Count	%	PValue	Genes	List Total	Pop Hits	Pop Total	Fold Enrichment	Bonferroni	Benjamini	FDR
UP_KW_MOLECULAR_FUNCTION	KW-0238~DNA-binding	25	4.00641	0.00405509	CEBPA, PRDM4, PLAG1, POLB, ZNF746, SURF6, MSX1, DTD1, RXRG, PKNOX2, TFAP2B, EGR1, TIGD5, MEF2C, JUND, SMAD3, EBF1, ARNT, FOS, NR4A1, HEYL, MYCN, MSH3, MAFG, MCM6	184	759	10301	1.844	0.25969	0.300077	0.300077
UP_KW_BIOLOGICAL_PROCESS	KW-0805~Transcription regulation	25	4.00641	0.0569377	CEBPA, PRDM4, ANP32A, PLAG1, FHL3, FHIT, FSTL3, ZNF746, MSX1, MAF1, RXRG, TFAP2B, EGR1, HEXIM2, MEF2C, JUND, SS18L1, MED9, ARNT, COMMD1, CBFA2T3, NR4A1, HEYL, MAFG, ZSCAN26	141	787	6385	1.43849	0.993904	0.885761	0.885761
UP_KW_BIOLOGICAL_PROCESS	KW-0804~Transcription	26	4.16667	0.0619139	CEBPA, PRDM4, ANP32A, PLAG1, FHL3, FHIT, FSTL3, ZNF746, MSX1, MAF1, RXRG, GTF2A1L, TFAP2B, EGR1, HEXIM2, MEF2C, JUND, SS18L1, MED9, ARNT, COMMD1, CBFA2T3, NR4A1, HEYL, MAFG, ZSCAN26	141	834	6385	1.41172	0.996153	0.885761	0.885761
Annotation Cluster 7	Enrichment Score: 1.3888628716959488
Category	Term	Count	%	PValue	Genes	List Total	Pop Hits	Pop Total	Fold Enrichment	Bonferroni	Benjamini	FDR
INTERPRO	IPR001478:PDZ domain	8	1.28205	0.0322327	DLG2, AHNAK, FRMPD1, DLG5, CNKSR3, LIN7A, PDZD9, ARHGAP23	445	150	22088	2.64725	1	1	1
UP_SEQ_FEATURE	DOMAIN:PDZ	8	1.28205	0.0327482	DLG2, AHNAK, FRMPD1, DLG5, CNKSR3, LIN7A, PDZD9, ARHGAP23	451	149	22160	2.63813	1	1	1
SMART	SM00228:PDZ	8	1.28205	0.0645546	DLG2, AHNAK, FRMPD1, DLG5, CNKSR3, LIN7A, PDZD9, ARHGAP23	252	145	10284	2.25156	0.999998	1	1
Annotation Cluster 8	Enrichment Score: 1.3412554822604104
Category	Term	Count	%	PValue	Genes	List Total	Pop Hits	Pop Total	Fold Enrichment	Bonferroni	Benjamini	FDR
INTERPRO	IPR017438:Inorganic polyphosphate/ATP-NAD kinase, domain 1	3	0.480769	0.0449332	DGKQ, NADK, DGKH	445	17	22088	8.75929	1	1	1
INTERPRO	IPR016064:ATP-NAD kinase-like domain	3	0.480769	0.0449332	DGKQ, NADK, DGKH	445	17	22088	8.75929	1	1	1
GOTERM_MF_DIRECT	GO:0003951~NAD+ kinase activity	3	0.480769	0.046892	DGKQ, NADK, DGKH	378	17	18313	8.54949	1	1	0.998236
Annotation Cluster 9	Enrichment Score: 1.3369611669611545
Category	Term	Count	%	PValue	Genes	List Total	Pop Hits	Pop Total	Fold Enrichment	Bonferroni	Benjamini	FDR
UP_SEQ_FEATURE	DOMAIN:SCY	5	0.801282	0.00430796	CCL25, CXCL12, LOC616364, CCL2, CCL1	451	33	22160	7.44474	0.939567	0.700043	0.700043
GOTERM_BP_DIRECT	GO:0002548~monocyte chemotaxis	5	0.801282	0.00764962	CCL25, LOC616364, PDGFB, CCL2, CCL1	400	33	16666	6.31288	0.999998	1	1
INTERPRO	IPR001811:Chemokine interleukin-8-like domain	5	0.801282	0.00986781	CCL25, CXCL12, LOC616364, CCL2, CCL1	445	42	22088	5.90904	0.999788	1	1
GOTERM_MF_DIRECT	GO:0008009~chemokine activity	5	0.801282	0.0135557	CCL25, CXCL12, LOC616364, CCL2, CCL1	378	45	18313	5.38301	0.99957	0.641637	0.639378
SMART	SM00199:SCY	5	0.801282	0.0145857	CCL25, CXCL12, LOC616364, CCL2, CCL1	252	39	10284	5.23199	0.942183	1	1
GOTERM_MF_DIRECT	GO:0048020~CCR chemokine receptor binding	4	0.641026	0.0158439	CCL25, LOC616364, CCL2, CCL1	378	26	18313	7.4534	0.999885	0.692258	0.689821
GOTERM_BP_DIRECT	GO:0070098~chemokine-mediated signaling pathway	5	0.801282	0.0206793	CCL25, CXCL12, LOC616364, CCL2, CCL1	400	44	16666	4.73466	1	1	1
GOTERM_BP_DIRECT	GO:0006954~inflammatory response	12	1.92308	0.021707	POLB, CCL25, PTGER4, MFHAS1, FUT7, LOC616364, ACER3, CCL2, CCL1, CD14, LOC112445051, BMP6	400	228	16666	2.19289	1	1	1
GOTERM_BP_DIRECT	GO:0070374~positive regulation of ERK1 and ERK2 cascade	9	1.44231	0.0290429	CCL25, MFHAS1, GLIPR2, LOC616364, GPR55, PDGFB, CCL2, CCL1, CRKL	400	151	16666	2.48334	1	1	1
GOTERM_BP_DIRECT	GO:0048247~lymphocyte chemotaxis	4	0.641026	0.0314053	CCL25, LOC616364, CCL2, CCL1	400	29	16666	5.7469	1	1	1
GOTERM_BP_DIRECT	GO:0071346~cellular response to interferon-gamma	6	0.961538	0.0338263	RAB43, CCL25, LOC616364, CCL2, CCL1, LOC783604	400	75	16666	3.3332	1	1	1
KEGG_PATHWAY	bta04672:Intestinal immune network for IgA production	5	0.801282	0.0467091	CCL25, CXCL12, ITGA4, CCR9, LOC112445051	213	58	9038	3.65792	0.999999	1	1
GOTERM_BP_DIRECT	GO:0071356~cellular response to tumor necrosis factor	6	0.961538	0.0488841	CCL25, LOC616364, ANKRD1, CCL2, RIPK1, CCL1	400	83	16666	3.01193	1	1	1
GOTERM_BP_DIRECT	GO:0071347~cellular response to interleukin-1	5	0.801282	0.0499577	CCL25, LOC616364, ANKRD1, CCL2, CCL1	400	58	16666	3.59181	1	1	1
UP_KW_MOLECULAR_FUNCTION	KW-0202~Cytokine	7	1.12179	0.0609925	CCL25, GPI, CXCL12, LOC616364, CCL2, CCL1, LOC112445051	184	157	10301	2.49609	0.990505	0.800981	0.800981
KEGG_PATHWAY	bta04061:Viral protein interaction with cytokine and cytokine receptor	6	0.961538	0.0722312	CCL25, CXCL12, LOC616364, CCR9, CCL2, CCL1	213	95	9038	2.67991	1	1	1
GOTERM_BP_DIRECT	GO:0043547~positive regulation of GTPase activity	7	1.12179	0.0752894	CCL25, LOC616364, RAP1GDS1, CCL2, TSC2, RGL3, CCL1	400	123	16666	2.37118	1	1	1
KEGG_PATHWAY	bta04062:Chemokine signaling pathway	9	1.44231	0.0803391	CCL25, CXCL12, SHC3, LOC616364, GNB4, CCR9, CCL2, CCL1, CRKL	213	191	9038	1.99941	1	1	1
GOTERM_BP_DIRECT	GO:0030593~neutrophil chemotaxis	4	0.641026	0.167515	CCL25, LOC616364, CCL2, CCL1	400	59	16666	2.82475	1	1	1
GOTERM_BP_DIRECT	GO:0006955~immune response	9	1.44231	0.233667	CCL25, SMAD3, CXCL12, LOC100847119, CCR9, CCL2, IFI44, LOC112445051, BMP6	400	245	16666	1.53055	1	1	1
KEGG_PATHWAY	bta04060:Cytokine-cytokine receptor interaction	11	1.76282	0.256086	ACVR1, CCL25, NGFR, CXCL12, LOC616364, CLCF1, CCR9, CCL2, CCL1, LOC112445051, BMP6	213	333	9038	1.40166	1	1	1
KEGG_PATHWAY	bta05323:Rheumatoid arthritis	4	0.641026	0.454885	CXCL12, LOC616364, CCL2, FOS	213	106	9038	1.6012	1	1	1
GOTERM_BP_DIRECT	GO:0007186~G-protein coupled receptor signaling pathway	6	0.961538	0.909161	CCL25, ENTPD2, LOC616364, GNB4, CCL2, CCL1	400	337	16666	0.74181	1	1	1
Annotation Cluster 10	Enrichment Score: 1.2983675842195241
Category	Term	Count	%	PValue	Genes	List Total	Pop Hits	Pop Total	Fold Enrichment	Bonferroni	Benjamini	FDR
GOTERM_MF_DIRECT	GO:0050660~flavin adenine dinucleotide binding	6	0.961538	0.00778562	ACADL, KDM1B, ACOX3, MTO1, ACADS, GFER	378	60	18313	4.84471	0.988199	0.509733	0.507939
KEGG_PATHWAY	bta00071:Fatty acid degradation	5	0.801282	0.0192061	ADH4, ALDH2, ACADL, ACOX3, ACADS	213	44	9038	4.82181	0.996723	1	1
UP_SEQ_FEATURE	DOMAIN:Acyl-CoA_dh_M	3	0.480769	0.0318653	ACADL, ACOX3, ACADS	451	14	22160	10.529	1	1	1
INTERPRO	IPR006091:Acyl-CoA oxidase/dehydrogenase, central domain	3	0.480769	0.0356137	ACADL, ACOX3, ACADS	445	15	22088	9.92719	1	1	1
INTERPRO	IPR009100:Acyl-CoA dehydrogenase/oxidase	3	0.480769	0.0449332	ACADL, ACOX3, ACADS	445	17	22088	8.75929	1	1	1
UP_KW_LIGAND	KW-0274~FAD	6	0.961538	0.0958908	ACADL, KDM1B, ACOX3, MTO1, ACADS, GFER	128	100	5215	2.44453	0.946247	1	1
KEGG_PATHWAY	bta01212:Fatty acid metabolism	4	0.641026	0.154697	ACADL, ELOVL5, ACOX3, ACADS	213	58	9038	2.92634	1	1	1
UP_KW_LIGAND	KW-0285~Flavoprotein	4	0.641026	0.362715	KDM1B, MTO1, ACADS, HAO2	128	88	5215	1.85192	0.999998	1	1
Annotation Cluster 11	Enrichment Score: 1.297528213819969
Category	Term	Count	%	PValue	Genes	List Total	Pop Hits	Pop Total	Fold Enrichment	Bonferroni	Benjamini	FDR
INTERPRO	IPR008160:Collagen triple helix repeat	7	1.12179	0.00548042	COL15A1, COL13A1, ADIPOQ, COL4A3, CGN1, COL6A5, COLQ	445	80	22088	4.34315	0.990792	1	1
GOTERM_CC_DIRECT	GO:0005581~collagen trimer	6	0.961538	0.00582316	COL15A1, COL13A1, ADIPOQ, COL4A3, CGN1, COLQ	425	56	20602	5.19378	0.855301	0.321244	0.317362
GOTERM_CC_DIRECT	GO:0031012~extracellular matrix	10	1.60256	0.0237547	ADAMTSL1, COL15A1, RELN, COL13A1, VWF, LRRTM3, COL4A3, CGN1, BGN, COLQ	425	201	20602	2.41171	0.99965	0.679552	0.67134
UP_KW_DOMAIN	KW-0176~Collagen	5	0.801282	0.0311514	COL15A1, ADIPOQ, COL4A3, CGN1, COLQ	290	55	13324	4.1768	0.485514	0.163545	0.132394
GOTERM_MF_DIRECT	GO:0005201~extracellular matrix structural constituent	5	0.801282	0.0313998	COL15A1, COL13A1, COL4A3, CGN1, COLQ	378	58	18313	4.17647	1	0.938688	0.935383
GOTERM_BP_DIRECT	GO:0030198~extracellular matrix organization	8	1.28205	0.0531259	ADAMTSL1, SMOC2, COL15A1, COL13A1, SPOCK2, COL4A3, CGN1, COLQ	400	141	16666	2.36397	1	1	1
INTERPRO	IPR016187:C-type lectin fold	5	0.801282	0.288065	THBD, COL15A1, CLEC5A, COL4A3, CGN1	445	135	22088	1.83837	1	1	1
KEGG_PATHWAY	bta04974:Protein digestion and absorption	5	0.801282	0.363983	COL15A1, COL13A1, COL4A3, COL6A5, ATP1B1	213	130	9038	1.632	1	1	1
UP_KW_PTM	KW-0379~Hydroxylation	4	0.641026	0.508443	ALAS1, ADIPOQ, COL4A3, CGN1	182	123	8259	1.47574	1	1	1
Annotation Cluster 12	Enrichment Score: 1.1521413362737392
Category	Term	Count	%	PValue	Genes	List Total	Pop Hits	Pop Total	Fold Enrichment	Bonferroni	Benjamini	FDR
UP_KW_BIOLOGICAL_PROCESS	KW-0276~Fatty acid metabolism	6	0.961538	0.0320068	PTGES2, ELOVL5, ACSM1, ACADS, ACACB, HAO2	141	81	6385	3.35435	0.940995	0.885761	0.885761
UP_KW_BIOLOGICAL_PROCESS	KW-0443~Lipid metabolism	17	2.72436	0.032953	DGAT2, PTGES2, ELOVL5, ST8SIA1, ACSM1, AKR1B1, ACACB, PM20D1, HMGCL, BDH2, DGKQ, ACER3, MVD, HAO2, ACADS, DGKH, SLC27A4	141	444	6385	1.73383	0.945807	0.885761	0.885761
UP_KW_BIOLOGICAL_PROCESS	KW-0444~Lipid biosynthesis	6	0.961538	0.0961434	DGAT2, PTGES2, ST8SIA1, ELOVL5, MVD, ACACB	141	111	6385	2.44777	0.999848	0.885761	0.885761
UP_KW_BIOLOGICAL_PROCESS	KW-0275~Fatty acid biosynthesis	3	0.480769	0.242872	PTGES2, ELOVL5, ACACB	141	43	6385	3.15933	1	1	1
Annotation Cluster 13	Enrichment Score: 1.095787322237151
Category	Term	Count	%	PValue	Genes	List Total	Pop Hits	Pop Total	Fold Enrichment	Bonferroni	Benjamini	FDR
GOTERM_CC_DIRECT	GO:0005777~peroxisome	6	0.961538	0.0246363	HMGCL, PRDX5, IDH1, ACOX3, HAO2, ACOT4	425	80	20602	3.63565	0.99974	0.679552	0.67134
UP_SEQ_FEATURE	MOTIF:Microbody targeting signal	3	0.480769	0.0362822	HMGCL, PRDX5, HAO2	451	15	22160	9.82705	1	1	1
KEGG_PATHWAY	bta04146:Peroxisome	6	0.961538	0.0470926	HMGCL, PRDX5, IDH1, MLYCD, ACOX3, HAO2	213	84	9038	3.03085	0.999999	1	1
KEGG_PATHWAY	bta01200:Carbon metabolism	5	0.801282	0.268379	GPI, IDH1, ACOX3, ACADS, HAO2	213	112	9038	1.89428	1	1	1
UP_KW_CELLULAR_COMPONENT	KW-0576~Peroxisome	3	0.480769	0.293827	HMGCL, PRDX5, HAO2	266	58	14236	2.76821	0.999995	0.979008	0.895093
Annotation Cluster 14	Enrichment Score: 1.0412664836975125
Category	Term	Count	%	PValue	Genes	List Total	Pop Hits	Pop Total	Fold Enrichment	Bonferroni	Benjamini	FDR
UP_SEQ_FEATURE	DOMAIN:bZIP	4	0.641026	0.0169499	CEBPA, JUND, MAFG, FOS	451	27	22160	7.2793	0.999985	1	1
INTERPRO	IPR004827:Basic-leucine zipper domain	5	0.801282	0.0231264	CEBPA, JUND, MAFG, FOSB, FOS	445	54	22088	4.59592	1	1	1
SMART	SM00338:BRLZ	5	0.801282	0.0353805	CEBPA, JUND, MAFG, FOSB, FOS	252	51	10284	4.00093	0.999077	1	1
UP_SEQ_FEATURE	REGION:Leucine-zipper	4	0.641026	0.0533215	CEBPA, JUND, MAFG, FOS	451	42	22160	4.67955	1	1	1
UP_SEQ_FEATURE	CROSSLNK:Glycyl lysine isopeptide (Lys-Gly) (interchain with G-Cter in SUMO); alternate	3	0.480769	0.0786713	CEBPA, MAFG, FOS	451	23	22160	6.40895	1	1	1
GOTERM_BP_DIRECT	GO:0071277~cellular response to calcium ion	5	0.801282	0.0903689	MEF2C, JUND, FOSB, FOS, SYT6	400	71	16666	2.93415	1	1	1
UP_SEQ_FEATURE	REGION:Basic motif	3	0.480769	0.103597	CEBPA, JUND, MAFG	451	27	22160	5.45947	1	1	1
KEGG_PATHWAY	bta04657:IL-17 signaling pathway	5	0.801282	0.178883	JUND, CCL2, FOSB, TRAF2, FOS	213	94	9038	2.25702	1	1	1
UP_SEQ_FEATURE	DOMAIN:BZIP	3	0.480769	0.217181	CEBPA, JUND, FOSB	451	43	22160	3.42804	1	1	1
KEGG_PATHWAY	bta04380:Osteoclast differentiation	6	0.961538	0.223258	LOC112441494, JUND, LOC510520, FOSB, TRAF2, FOS	213	138	9038	1.84487	1	1	1
UP_SEQ_FEATURE	CROSSLNK:Glycyl lysine isopeptide (Lys-Gly) (interchain with G-Cter in SUMO2); alternate	3	0.480769	0.74429	CEBPA, MAFG, FOS	451	130	22160	1.13389	1	1	1
Annotation Cluster 15	Enrichment Score: 1.0070242992677998
Category	Term	Count	%	PValue	Genes	List Total	Pop Hits	Pop Total	Fold Enrichment	Bonferroni	Benjamini	FDR
GOTERM_CC_DIRECT	GO:0070469~respiratory chain	4	0.641026	0.00474861	ND4L, CYTB, ND5, ND4	425	17	20602	11.406	0.793103	0.314358	0.310559
GOTERM_BP_DIRECT	GO:0042773~ATP synthesis coupled electron transport	3	0.480769	0.00804603	ND4L, ND5, ND4	400	6	16666	20.8325	0.999999	1	1
UP_KW_CELLULAR_COMPONENT	KW-0999~Mitochondrion inner membrane	12	1.92308	0.0135984	TIMM8A, ALAS1, LOC783202, NDUFA12, LOC101906178, SPNS1, PMPCA, ND4L, CYTB, ATAD3A, ND5, ND4	266	273	14236	2.35247	0.380728	0.118986	0.108787
UP_KW_BIOLOGICAL_PROCESS	KW-0679~Respiratory chain	6	0.961538	0.0215312	NDUFA12, LOC101906178, ND4L, CYTB, ND5, ND4	141	73	6385	3.72195	0.849483	0.885761	0.885761
UP_KW_LIGAND	KW-0830~Ubiquinone	4	0.641026	0.0219419	ND4L, CYTB, ND5, ND4	128	25	5215	6.51875	0.474497	0.636315	0.636315
UP_KW_MOLECULAR_FUNCTION	KW-1278~Translocase	5	0.801282	0.0372977	ATP2B3, ATP2A1, ND4L, CYTB, ND4	184	71	10301	3.94251	0.939964	0.690007	0.690007
GOTERM_CC_DIRECT	GO:0005747~mitochondrial respiratory chain complex I	5	0.801282	0.0611005	NDUFA12, LOC101906178, ND4L, ND5, ND4	425	72	20602	3.36634	1	1	0.990909
KEGG_PATHWAY	bta05415:Diabetic cardiomyopathy	10	1.60256	0.0662519	SMAD3, ACE, LOC783202, NDUFA12, LOC101906178, ATP2A1, ND4L, CYTB, ND5, ND4	213	215	9038	1.97358	1	1	1
KEGG_PATHWAY	bta04932:Non-alcoholic fatty liver disease	8	1.28205	0.0909747	CEBPA, LOC783202, NDUFA12, ADIPOQ, LOC101906178, TRAF2, CYTB, FOS	213	164	9038	2.06985	1	1	1
UP_KW_BIOLOGICAL_PROCESS	KW-0249~Electron transport	6	0.961538	0.101812	NDUFA12, LOC101906178, ND4L, CYTB, ND5, ND4	141	113	6385	2.40444	0.999912	0.885761	0.885761
KEGG_PATHWAY	bta04714:Thermogenesis	10	1.60256	0.11152	LOC783202, NDUFA12, LOC101906178, TSC2, ND4L, CYTB, SMARCA2, MGLL, ND5, ND4	213	240	9038	1.768	1	1	1
GOTERM_MF_DIRECT	GO:0008137~NADH dehydrogenase (ubiquinone) activity	3	0.480769	0.112636	ND4L, ND5, ND4	378	28	18313	5.19076	1	1	0.998236
KEGG_PATHWAY	bta00190:Oxidative phosphorylation	7	1.12179	0.11967	LOC783202, NDUFA12, LOC101906178, ND4L, CYTB, ND5, ND4	213	143	9038	2.07709	1	1	1
KEGG_PATHWAY	bta04723:Retrograde endocannabinoid signaling	7	1.12179	0.147133	NDUFA12, LOC101906178, GNB4, ND4L, MGLL, ND5, ND4	213	152	9038	1.9541	1	1	1
GOTERM_BP_DIRECT	GO:0032981~mitochondrial respiratory chain complex I assembly	4	0.641026	0.173417	NDUFA12, LOC101906178, ND5, ND4	400	60	16666	2.77767	1	1	1
GOTERM_CC_DIRECT	GO:0005743~mitochondrial inner membrane	10	1.60256	0.181856	TIMM8A, ALAS1, SPNS1, PMPCA, ND4L, CYTB, COQ9, ATAD3A, ND5, ND4	425	306	20602	1.58416	1	1	0.990909
KEGG_PATHWAY	bta05208:Chemical carcinogenesis - reactive oxygen species	9	1.44231	0.202226	LOC783202, NDUFA12, LOC101906178, ARNT, ND4L, CYTB, FOS, ND5, ND4	213	240	9038	1.5912	1	1	1
UP_KW_LIGAND	KW-0520~NAD	7	1.12179	0.209339	BDH2, ALDH2, ND4L, NAXD, NADK, ND5, ND4	128	164	5215	1.739	0.998899	1	1
KEGG_PATHWAY	bta05020:Prion disease	9	1.44231	0.342655	EGR1, KLC3, LOC783202, NDUFA12, LOC101906178, ND4L, CYTB, ND5, ND4	213	282	9038	1.35421	1	1	1
KEGG_PATHWAY	bta05010:Alzheimer disease	12	1.92308	0.34342	KLC3, LOC783202, CDK5, NDUFA12, LOC101906178, ATP2A1, TRAF2, ND4L, CYTB, AXIN2, ND5, ND4	213	402	9038	1.26662	1	1	1
KEGG_PATHWAY	bta05014:Amyotrophic lateral sclerosis	11	1.76282	0.405546	KLC3, LOC783202, NDUFA12, NUP62, LOC101906178, CHCHD10, TRAF2, ND4L, CYTB, ND5, ND4	213	383	9038	1.21867	1	1	1
KEGG_PATHWAY	bta05016:Huntington disease	9	1.44231	0.469339	KLC3, LOC783202, NDUFA12, LOC101906178, TRAF2, ND4L, CYTB, ND5, ND4	213	319	9038	1.19714	1	1	1
KEGG_PATHWAY	bta05012:Parkinson disease	8	1.28205	0.494449	KLC3, LOC783202, NDUFA12, LOC101906178, ND4L, CYTB, ND5, ND4	213	282	9038	1.20374	1	1	1
KEGG_PATHWAY	bta05022:Pathways of neurodegeneration - multiple diseases	12	1.92308	0.604275	KLC3, LOC783202, CDK5, NDUFA12, LOC101906178, ATP2A1, TRAF2, ND4L, CYTB, AXIN2, ND5, ND4	213	490	9038	1.03915	1	1	1
Annotation Cluster 16	Enrichment Score: 0.9916347472845537
Category	Term	Count	%	PValue	Genes	List Total	Pop Hits	Pop Total	Fold Enrichment	Bonferroni	Benjamini	FDR
UP_SEQ_FEATURE	DOMAIN:Tudor	3	0.480769	0.056042	FAM221A, SMNDC1, PHF19	451	19	22160	7.7582	1	1	1
INTERPRO	IPR002999:Tudor domain	3	0.480769	0.134995	FAM221A, SMNDC1, PHF19	445	32	22088	4.65337	1	1	1
SMART	SM00333:TUDOR	3	0.480769	0.140044	FAM221A, SMNDC1, PHF19	252	27	10284	4.53439	1	1	1
Annotation Cluster 17	Enrichment Score: 0.9826515838321095
Category	Term	Count	%	PValue	Genes	List Total	Pop Hits	Pop Total	Fold Enrichment	Bonferroni	Benjamini	FDR
UP_KW_DOMAIN	KW-0735~Signal-anchor	12	1.92308	0.0206844	NDST1, FUT7, GALNT3, ST8SIA1, GALNT18, ANPEP, CLEC5A, CHST1, ST8SIA5, ENPP3, ATP1B1, GGTA1	290	250	13324	2.20535	0.355272	0.14479	0.117211
UP_KW_MOLECULAR_FUNCTION	KW-0328~Glycosyltransferase	6	0.961538	0.103919	FUT7, ST8SIA1, LOC100140261, ST8SIA5, UMPS, GGTA1	184	140	10301	2.3993	0.999702	0.800981	0.800981
UP_SEQ_FEATURE	TRANSMEM:Helical; Signal-anchor for type II membrane protein	5	0.801282	0.135159	FUT7, ST8SIA1, ANPEP, ENPP3, GGTA1	451	97	22160	2.53275	1	1	1
KEGG_PATHWAY	bta00601:Glycosphingolipid biosynthesis - lacto and neolacto series	3	0.480769	0.155649	FUT7, ST8SIA1, GGTA1	213	30	9038	4.24319	1	1	1
GOTERM_BP_DIRECT	GO:0006486~protein glycosylation	5	0.801282	0.270031	FUT7, ST8SIA1, GALNT18, ST8SIA5, GGTA1	400	110	16666	1.89386	1	1	1
Annotation Cluster 18	Enrichment Score: 0.9567023335771788
Category	Term	Count	%	PValue	Genes	List Total	Pop Hits	Pop Total	Fold Enrichment	Bonferroni	Benjamini	FDR
INTERPRO	IPR001611:Leucine-rich repeat	11	1.76282	0.0300947	MFHAS1, ISLR, ANP32A, LRRTM3, PPP1R7, SLITRK6, BGN, PPP1R42, CD14, TSKU, TPBGL	445	250	22088	2.18398	1	1	1
UP_SEQ_FEATURE	DOMAIN:LRRCT	5	0.801282	0.039113	ISLR, ANP32A, PPP1R7, SLITRK6, TPBGL	451	63	22160	3.89962	1	1	1
UP_SEQ_FEATURE	REPEAT:LRR 4	5	0.801282	0.0494836	ISLR, ANP32A, PPP1R7, BGN, CD14	451	68	22160	3.61289	1	1	1
INTERPRO	IPR003591:Leucine-rich repeat, typical subtype	8	1.28205	0.057925	MFHAS1, ISLR, LRRTM3, PPP1R7, SLITRK6, BGN, TSKU, TPBGL	445	171	22088	2.32215	1	1	1
UP_SEQ_FEATURE	REPEAT:LRR 3	5	0.801282	0.0587641	ISLR, ANP32A, PPP1R7, BGN, CD14	451	72	22160	3.41217	1	1	1
UP_SEQ_FEATURE	REPEAT:LRR 1	5	0.801282	0.0662901	ISLR, ANP32A, PPP1R7, BGN, CD14	451	75	22160	3.27568	1	1	1
UP_SEQ_FEATURE	REPEAT:LRR 2	5	0.801282	0.0662901	ISLR, ANP32A, PPP1R7, BGN, CD14	451	75	22160	3.27568	1	1	1
UP_KW_DOMAIN	KW-0433~Leucine-rich repeat	10	1.60256	0.0706714	MFHAS1, ISLR, ANP32A, LRRTM3, PPP1R7, SLITRK6, BGN, CD14, TSKU, TPBGL	290	235	13324	1.9551	0.785437	0.241834	0.195771
UP_SEQ_FEATURE	REPEAT:LRR 11	3	0.480769	0.0908802	PPP1R7, BGN, CD14	451	25	22160	5.89623	1	1	1
UP_SEQ_FEATURE	REPEAT:LRR 10	3	0.480769	0.103597	PPP1R7, BGN, CD14	451	27	22160	5.45947	1	1	1
SMART	SM00369:LRR_TYP	8	1.28205	0.125214	MFHAS1, ISLR, LRRTM3, PPP1R7, SLITRK6, BGN, TSKU, TPBGL	252	171	10284	1.90922	1	1	1
UP_SEQ_FEATURE	REPEAT:LRR 5	4	0.641026	0.131588	ISLR, PPP1R7, BGN, CD14	451	62	22160	3.17002	1	1	1
UP_SEQ_FEATURE	REPEAT:LRR 9	3	0.480769	0.165589	PPP1R7, BGN, CD14	451	36	22160	4.0946	1	1	1
UP_SEQ_FEATURE	REPEAT:LRR 8	3	0.480769	0.180126	PPP1R7, BGN, CD14	451	38	22160	3.8791	1	1	1
UP_SEQ_FEATURE	REPEAT:LRR 7	3	0.480769	0.247268	PPP1R7, BGN, CD14	451	47	22160	3.13629	1	1	1
UP_SEQ_FEATURE	REPEAT:LRR 6	3	0.480769	0.307619	PPP1R7, BGN, CD14	451	55	22160	2.6801	1	1	1
INTERPRO	IPR000483:Cysteine-rich flanking region, C-terminal	3	0.480769	0.480021	ISLR, SLITRK6, TPBGL	445	80	22088	1.86135	1	1	1
SMART	SM00082:LRRCT	3	0.480769	0.5784	ISLR, SLITRK6, TPBGL	252	79	10284	1.54973	1	1	1
Annotation Cluster 19	Enrichment Score: 0.9332161472450591
Category	Term	Count	%	PValue	Genes	List Total	Pop Hits	Pop Total	Fold Enrichment	Bonferroni	Benjamini	FDR
UP_SEQ_FEATURE	DOMAIN:Cadherin	5	0.801282	0.082758	CLSTN2, CDH20, PCDHGC3, CDHR2, PCDH18	451	81	22160	3.03304	1	1	1
INTERPRO	IPR002126:Cadherin	5	0.801282	0.0832683	CLSTN2, CDH20, PCDHGC3, CDHR2, PCDH18	445	82	22088	3.02658	1	1	1
INTERPRO	IPR015919:Cadherin-like	5	0.801282	0.0891205	CLSTN2, CDH20, PCDHGC3, CDHR2, PCDH18	445	84	22088	2.95452	1	1	1
SMART	SM00112:CA	5	0.801282	0.135725	CLSTN2, CDH20, PCDHGC3, CDHR2, PCDH18	252	81	10284	2.51911	1	1	1
GOTERM_BP_DIRECT	GO:0007156~homophilic cell adhesion via plasma membrane adhesion molecules	6	0.961538	0.149538	CLSTN2, CDH20, PCDHGC3, CDHR2, BSG, PCDH18	400	117	16666	2.13667	1	1	1
INTERPRO	IPR020894:Cadherin conserved site	4	0.641026	0.201848	CDH20, PCDHGC3, CDHR2, PCDH18	445	77	22088	2.57849	1	1	1
Annotation Cluster 20	Enrichment Score: 0.9211515471378909
Category	Term	Count	%	PValue	Genes	List Total	Pop Hits	Pop Total	Fold Enrichment	Bonferroni	Benjamini	FDR
INTERPRO	IPR011598:Myc-type, basic helix-loop-helix (bHLH) domain	6	0.961538	0.0712346	HEYL, MYCN, ATOH8, ARNT, MXD1, MXD4	445	110	22088	2.70742	1	1	1
SMART	SM00353:HLH	6	0.961538	0.124205	HEYL, MYCN, ATOH8, ARNT, MXD1, MXD4	252	108	10284	2.2672	1	1	1
UP_SEQ_FEATURE	DOMAIN:BHLH	5	0.801282	0.135159	MYCN, ATOH8, ARNT, MXD1, MXD4	451	97	22160	2.53275	1	1	1
GOTERM_MF_DIRECT	GO:0046983~protein dimerization activity	6	0.961538	0.17287	MEF2C, MYCN, ATOH8, ARNT, MXD1, MXD4	378	143	18313	2.03275	1	1	0.998236
Annotation Cluster 21	Enrichment Score: 0.9035824774975316
Category	Term	Count	%	PValue	Genes	List Total	Pop Hits	Pop Total	Fold Enrichment	Bonferroni	Benjamini	FDR
GOTERM_MF_DIRECT	GO:0050840~extracellular matrix binding	4	0.641026	0.0175579	SMOC2, SPOCK2, BGN, FSTL3	378	27	18313	7.17735	0.999957	0.712348	0.70984
SMART	SM00280:KAZAL	3	0.480769	0.210036	SMOC2, SPOCK2, FSTL3	252	35	10284	3.49796	1	1	1
UP_SEQ_FEATURE	DOMAIN:Kazal-like	3	0.480769	0.254818	SMOC2, SPOCK2, FSTL3	451	48	22160	3.07095	1	1	1
INTERPRO	IPR002350:Kazal domain	3	0.480769	0.258628	SMOC2, SPOCK2, FSTL3	445	49	22088	3.03894	1	1	1
Annotation Cluster 22	Enrichment Score: 0.831130058628168
Category	Term	Count	%	PValue	Genes	List Total	Pop Hits	Pop Total	Fold Enrichment	Bonferroni	Benjamini	FDR
UP_SEQ_FEATURE	DOMAIN:Death	3	0.480769	0.103597	NGFR, RIPK1, IRAK3	451	27	22160	5.45947	1	1	1
INTERPRO	IPR000488:Death domain	3	0.480769	0.134995	NGFR, RIPK1, IRAK3	445	32	22088	4.65337	1	1	1
SMART	SM00005:DEATH	3	0.480769	0.148507	NGFR, RIPK1, IRAK3	252	28	10284	4.37245	1	1	1
INTERPRO	IPR011029:Death-like domain	4	0.641026	0.228068	NGFR, DLG5, RIPK1, IRAK3	445	82	22088	2.42127	1	1	1
Annotation Cluster 23	Enrichment Score: 0.8258883750924026
Category	Term	Count	%	PValue	Genes	List Total	Pop Hits	Pop Total	Fold Enrichment	Bonferroni	Benjamini	FDR
UP_SEQ_FEATURE	LIPID:N-myristoyl glycine	5	0.801282	0.079885	MARCKS, ARL3, CCDC69, NCS1, HPCAL4	451	80	22160	3.07095	1	1	1
UP_KW_PTM	KW-0519~Myristate	5	0.801282	0.163372	MARCKS, ARL3, CCDC69, NCS1, HPCAL4	182	97	8259	2.33913	0.988431	0.849534	0.849534
UP_KW_PTM	KW-0449~Lipoprotein	13	2.08333	0.255089	PPP1R16B, GABARAPL1, ARL3, CCDC69, HPCAL4, PRDX5, MARCKS, PLSCR3, NCS1, GPC3, GPC4, CD14, RAB9B	182	439	8259	1.3438	0.999365	0.947474	0.947474
Annotation Cluster 24	Enrichment Score: 0.8000507133910718
Category	Term	Count	%	PValue	Genes	List Total	Pop Hits	Pop Total	Fold Enrichment	Bonferroni	Benjamini	FDR
UP_SEQ_FEATURE	REPEAT:ARM	3	0.480769	0.103597	RAP1GDS1, KPNA5, KPNA2	451	27	22160	5.45947	1	1	1
INTERPRO	IPR011989:Armadillo-like helical	8	1.28205	0.124112	IPO13, RIPOR2, IPO8, FHOD1, RAP1GDS1, KPNA5, MRO, KPNA2	445	207	22088	1.9183	1	1	1
INTERPRO	IPR000225:Armadillo	3	0.480769	0.199186	RAP1GDS1, KPNA5, KPNA2	445	41	22088	3.6319	1	1	1
SMART	SM00185:ARM	3	0.480769	0.24625	RAP1GDS1, KPNA5, KPNA2	252	39	10284	3.13919	1	1	1
Annotation Cluster 25	Enrichment Score: 0.7529564726079879
Category	Term	Count	%	PValue	Genes	List Total	Pop Hits	Pop Total	Fold Enrichment	Bonferroni	Benjamini	FDR
SMART	SM00314:RA	3	0.480769	0.165725	DGKQ, RGL3, RIN2	252	30	10284	4.08095	1	1	1
UP_SEQ_FEATURE	DOMAIN:Ras-associating	3	0.480769	0.180126	DGKQ, RGL3, RIN2	451	38	22160	3.8791	1	1	1
INTERPRO	IPR000159:Ras-association	3	0.480769	0.184572	DGKQ, RGL3, RIN2	445	39	22088	3.81815	1	1	1
Annotation Cluster 26	Enrichment Score: 0.7302551090542814
Category	Term	Count	%	PValue	Genes	List Total	Pop Hits	Pop Total	Fold Enrichment	Bonferroni	Benjamini	FDR
INTERPRO	IPR008145:Guanylate kinase/L-type calcium channel	3	0.480769	0.0832453	CACNB2, DLG2, DLG5	445	24	22088	6.20449	1	1	1
SMART	SM00072:GuKc	3	0.480769	0.115362	CACNB2, DLG2, DLG5	252	24	10284	5.10119	1	1	1
INTERPRO	IPR001452:Src homology-3 domain	7	1.12179	0.256708	NCKIPSD, CACNB2, PSTPIP1, DLG2, DLG5, CRKL, GAS7	445	213	22088	1.63123	1	1	1
UP_SEQ_FEATURE	DOMAIN:SH3	7	1.12179	0.260818	NCKIPSD, CACNB2, PSTPIP1, DLG2, DLG5, CRKL, GAS7	451	211	22160	1.63008	1	1	1
SMART	SM00326:SH3	7	1.12179	0.347157	NCKIPSD, CACNB2, PSTPIP1, DLG2, DLG5, CRKL, GAS7	252	196	10284	1.45748	1	1	1
Annotation Cluster 27	Enrichment Score: 0.7074715716628066
Category	Term	Count	%	PValue	Genes	List Total	Pop Hits	Pop Total	Fold Enrichment	Bonferroni	Benjamini	FDR
KEGG_PATHWAY	bta05165:Human papillomavirus infection	13	2.08333	0.122813	PTGER4, TCF7L2, CDKN1A, ITGA4, VWF, MX1, TSC2, AXIN2, HEYL, RELN, DLG2, COL4A3, COL6A5	213	352	9038	1.56709	1	1	1
KEGG_PATHWAY	bta04512:ECM-receptor interaction	5	0.801282	0.156092	RELN, ITGA4, VWF, COL4A3, COL6A5	213	89	9038	2.38382	1	1	1
KEGG_PATHWAY	bta04510:Focal adhesion	8	1.28205	0.193272	RELN, SHC3, ITGA4, VWF, COL4A3, PDGFB, COL6A5, CRKL	213	201	9038	1.68883	1	1	1
KEGG_PATHWAY	bta04151:PI3K-Akt signaling pathway	11	1.76282	0.399317	NGFR, NR4A1, CDKN1A, RELN, ITGA4, VWF, COL4A3, PDGFB, GNB4, TSC2, COL6A5	213	379	9038	1.23153	1	1	1
Annotation Cluster 28	Enrichment Score: 0.7007903159959803
Category	Term	Count	%	PValue	Genes	List Total	Pop Hits	Pop Total	Fold Enrichment	Bonferroni	Benjamini	FDR
KEGG_PATHWAY	bta05210:Colorectal cancer	6	0.961538	0.057755	TCF7L2, CDKN1A, SMAD3, MSH3, AXIN2, FOS	213	89	9038	2.86058	1	1	1
KEGG_PATHWAY	bta04934:Cushing syndrome	8	1.28205	0.0781538	MRAP, TCF7L2, NR4A1, CDKN1A, RASD1, ARNT, AXIN2, CACNA1H	213	158	9038	2.14845	1	1	1
KEGG_PATHWAY	bta05220:Chronic myeloid leukemia	5	0.801282	0.106557	CDKN1A, SMAD3, SHC3, MECOM, CRKL	213	77	9038	2.75532	1	1	1
KEGG_PATHWAY	bta05224:Breast cancer	7	1.12179	0.140796	TCF7L2, HEYL, CDKN1A, SHC3, PGR, AXIN2, FOS	213	150	9038	1.98016	1	1	1
KEGG_PATHWAY	bta05217:Basal cell carcinoma	4	0.641026	0.183543	TCF7L2, CDKN1A, HHIP, AXIN2	213	63	9038	2.69409	1	1	1
KEGG_PATHWAY	bta05226:Gastric cancer	6	0.961538	0.289759	TCF7L2, CDKN1A, SMAD3, SHC3, AXIN2, RXRG	213	153	9038	1.664	1	1	1
KEGG_PATHWAY	bta04390:Hippo signaling pathway	6	0.961538	0.303504	TCF7L2, SMAD3, DLG2, DLG5, AXIN2, BMP6	213	156	9038	1.632	1	1	1
KEGG_PATHWAY	bta05225:Hepatocellular carcinoma	6	0.961538	0.387568	TCF7L2, CDKN1A, SMAD3, SHC3, AXIN2, SMARCA2	213	174	9038	1.46317	1	1	1
KEGG_PATHWAY	bta05213:Endometrial cancer	3	0.480769	0.404599	TCF7L2, CDKN1A, AXIN2	213	59	9038	2.15756	1	1	1
KEGG_PATHWAY	bta04310:Wnt signaling pathway	5	0.801282	0.57289	TCF7L2, SMAD3, AXIN2, GPC4, SENP2	213	171	9038	1.2407	1	1	1
Annotation Cluster 29	Enrichment Score: 0.6988694525459753
Category	Term	Count	%	PValue	Genes	List Total	Pop Hits	Pop Total	Fold Enrichment	Bonferroni	Benjamini	FDR
UP_KW_PTM	KW-0873~Pyrrolidone carboxylic acid	5	0.801282	0.0301605	DEFB7, CATHL2, CATHL1, CCL2, APOD	182	54	8259	4.20177	0.534953	0.784173	0.784173
UP_KW_MOLECULAR_FUNCTION	KW-0044~Antibiotic	3	0.480769	0.465574	DEFB7, CATHL2, CATHL1	184	88	10301	1.90854	1	1	1
UP_KW_MOLECULAR_FUNCTION	KW-0929~Antimicrobial	3	0.480769	0.570118	DEFB7, CATHL2, CATHL1	184	107	10301	1.56964	1	1	1
Annotation Cluster 30	Enrichment Score: 0.6758424514327297
Category	Term	Count	%	PValue	Genes	List Total	Pop Hits	Pop Total	Fold Enrichment	Bonferroni	Benjamini	FDR
UP_KW_BIOLOGICAL_PROCESS	KW-0356~Hemostasis	3	0.480769	0.162663	THBD, VWF, TFPI2	141	33	6385	4.1167	1	1	1
UP_KW_BIOLOGICAL_PROCESS	KW-0094~Blood coagulation	3	0.480769	0.162663	THBD, VWF, TFPI2	141	33	6385	4.1167	1	1	1
GOTERM_BP_DIRECT	GO:0007596~blood coagulation	3	0.480769	0.354728	THBD, VWF, TFPI2	400	52	16666	2.40375	1	1	1
Annotation Cluster 31	Enrichment Score: 0.649660029162577
Category	Term	Count	%	PValue	Genes	List Total	Pop Hits	Pop Total	Fold Enrichment	Bonferroni	Benjamini	FDR
GOTERM_MF_DIRECT	GO:0046872~metal ion binding	46	7.37179	0.0274331	RBM27, PLAG1, ARL3, ACSM1, GALNT18, FHL3, RSF1, FURIN, PRDM1, ACACB, PRDM10, CLYBL, GGTA1, POLB, HMGCL, HPX, RELN, ZNF529, DPH2, ZNF746, PMPCA, ENPP3, DTD1, ZBED3, ZNF286A, ACVR1, TIMM8A, BRD1, ACE, SMAD3, CPSF3, EBF1, ATP2B3, CBFA2T3, TRAIP, SELENOO, RUFY1, PM20D1, MEX3B, ITGAD, TCN2, MDM4, ZSCAN26, CYTB, RAPSN, PHF19	378	1635	18313	1.36304	1	0.865667	0.862619
UP_KW_LIGAND	KW-0862~Zinc	50	8.01282	0.624929	RBM27, RNPEPL1, PRDM4, KDM1B, FHL3, RSF1, PRDM1, MECOM, ZNF529, ANPEP, ENPP3, ZCCHC24, BRD1, EBF1, TRAF2, CBFA2T3, TRAIP, RUFY1, DGKQ, ZNF239, ZSCAN26, PGR, RAPSN, DGKH, ZNF395, PLAG1, ZNF391, IGHMBP2, PRDM10, ADH4, RELN, ZMAT2, ZNF746, ZNF623, RXRG, ZBED3, ZNF286A, CA12, TIMM8A, EGR1, ACE, SMAD3, CPSF3, PM20D1, NR4A1, MEX3B, MDM4, ZNF215, DZIP1, PHF19	128	2064	5215	0.986972	1	1	1
UP_KW_LIGAND	KW-0479~Metal-binding	66	10.5769	0.656015	RBM27, PRDM4, KDM1B, ACSM1, FHL3, RSF1, ATP2A1, PRDM1, GGTA1, POLB, MECOM, ZNF529, ANPEP, NCS1, ENPP3, ACVR1, ZCCHC24, BRD1, COMMD1, HPCAL4, CBFA2T3, TRAIP, RUFY1, SELENOO, ITGAD, ZNF239, ZSCAN26, PGR, RAPSN, DGKH, ZNF395, PLAG1, ARL3, ZNF391, IGHMBP2, FURIN, PRDM10, ADH4, HMGCL, HPX, RELN, ZMAT2, CDH20, DPH2, ZNF746, ZNF623, DTD1, RXRG, ZBED3, ZNF286A, TIMM8A, EGR1, ACE, SMAD3, IDH1, CPSF3, PM20…	128	2740	5215	0.981381	1	1	1
Annotation Cluster 32	Enrichment Score: 0.6333503209732793
Category	Term	Count	%	PValue	Genes	List Total	Pop Hits	Pop Total	Fold Enrichment	Bonferroni	Benjamini	FDR
INTERPRO	IPR008422:Homeobox KN domain	3	0.480769	0.0356137	IRX3, MKX, PKNOX2	445	15	22088	9.92719	1	1	1
INTERPRO	IPR009057:Homeodomain-like	9	1.44231	0.210128	TIGD5, PRRX1, KDM1B, IRX3, MKX, MSX1, MEOX1, HMX2, PKNOX2	445	283	22088	1.57853	1	1	1
UP_SEQ_FEATURE	DOMAIN:Homeobox	7	1.12179	0.238676	PRRX1, IRX3, MKX, MSX1, MEOX1, HMX2, PKNOX2	451	205	22160	1.67779	1	1	1
UP_SEQ_FEATURE	DNA_BIND:Homeobox	7	1.12179	0.265731	PRRX1, IRX3, MKX, MSX1, MEOX1, HMX2, PKNOX2	451	213	22160	1.61477	1	1	1
INTERPRO	IPR017970:Homeobox, conserved site	6	0.961538	0.268905	PRRX1, IRX3, MKX, MSX1, MEOX1, HMX2	445	173	22088	1.72148	1	1	1
INTERPRO	IPR001356:Homeodomain	7	1.12179	0.286369	PRRX1, IRX3, MKX, MSX1, MEOX1, HMX2, PKNOX2	445	221	22088	1.57218	1	1	1
SMART	SM00389:HOX	7	1.12179	0.432203	PRRX1, IRX3, MKX, MSX1, MEOX1, HMX2, PKNOX2	252	216	10284	1.32253	1	1	1
INTERPRO	IPR020479:Homeodomain, metazoa	3	0.480769	0.542791	MSX1, MEOX1, HMX2	445	90	22088	1.65453	1	1	1
Annotation Cluster 33	Enrichment Score: 0.6199296746373807
Category	Term	Count	%	PValue	Genes	List Total	Pop Hits	Pop Total	Fold Enrichment	Bonferroni	Benjamini	FDR
GOTERM_MF_DIRECT	GO:0004879~RNA polymerase II transcription factor activity, ligand-activated sequence-specific DNA binding	4	0.641026	0.0997764	NR4A1, ARNT, PGR, RXRG	378	54	18313	3.58867	1	1	0.998236
INTERPRO	IPR001628:Zinc finger, nuclear hormone receptor-type	3	0.480769	0.236222	NR4A1, PGR, RXRG	445	46	22088	3.23713	1	1	1
INTERPRO	IPR001723:Steroid hormone receptor	3	0.480769	0.236222	NR4A1, PGR, RXRG	445	46	22088	3.23713	1	1	1
UP_SEQ_FEATURE	DNA_BIND:Nuclear receptor	3	0.480769	0.239725	NR4A1, PGR, RXRG	451	46	22160	3.20447	1	1	1
INTERPRO	IPR000536:Nuclear hormone receptor, ligand-binding, core	3	0.480769	0.251152	NR4A1, PGR, RXRG	445	48	22088	3.10225	1	1	1
UP_SEQ_FEATURE	DOMAIN:NR LBD	3	0.480769	0.254818	NR4A1, PGR, RXRG	451	48	22160	3.07095	1	1	1
INTERPRO	IPR013088:Zinc finger, NHR/GATA-type	3	0.480769	0.303435	NR4A1, PGR, RXRG	445	55	22088	2.70742	1	1	1
SMART	SM00399:ZnF_C4	3	0.480769	0.309901	NR4A1, PGR, RXRG	252	46	10284	2.66149	1	1	1
SMART	SM00430:HOLI	3	0.480769	0.327943	NR4A1, PGR, RXRG	252	48	10284	2.5506	1	1	1
Annotation Cluster 34	Enrichment Score: 0.6036944067301852
Category	Term	Count	%	PValue	Genes	List Total	Pop Hits	Pop Total	Fold Enrichment	Bonferroni	Benjamini	FDR
UP_KW_DOMAIN	KW-0040~ANK repeat	8	1.28205	0.155878	ANKRD9, ANKRD28, PPP1R16B, USH1G, RIPK4, ASB9, ANKRD1, MPHOSPH8	290	204	13324	1.80176	0.971522	0.40918	0.331241
INTERPRO	IPR002110:Ankyrin repeat	8	1.28205	0.168133	ANKRD9, ANKRD28, PPP1R16B, USH1G, RIPK4, ASB9, ANKRD1, MPHOSPH8	445	225	22088	1.76483	1	1	1
INTERPRO	IPR020683:Ankyrin repeat-containing domain	7	1.12179	0.230571	ANKRD28, PPP1R16B, USH1G, RIPK4, ASB9, ANKRD1, MPHOSPH8	445	205	22088	1.69489	1	1	1
UP_SEQ_FEATURE	REPEAT:ANK	6	0.961538	0.366941	ANKRD9, ANKRD28, USH1G, RIPK4, ASB9, MPHOSPH8	451	196	22160	1.50414	1	1	1
SMART	SM00248:ANK	7	1.12179	0.432203	ANKRD28, PPP1R16B, USH1G, RIPK4, ASB9, ANKRD1, MPHOSPH8	252	216	10284	1.32253	1	1	1
Annotation Cluster 35	Enrichment Score: 0.5867221619095995
Category	Term	Count	%	PValue	Genes	List Total	Pop Hits	Pop Total	Fold Enrichment	Bonferroni	Benjamini	FDR
UP_SEQ_FEATURE	CARBOHYD:N-linked (GlcNAc...) asparagine	33	5.28846	0.0175284	PTGER4, ITIH3, GPR89A, ICAM3, FURIN, SLC2A3, A1BG, PCDH18, GGTA1, FSTL3, HPX, ISLR, FUT7, ANPEP, CHRNE, BSG, CGN1, APOD, CD14, ENPP3, ACVR1, SLC14A1, ACE, VWF, ST8SIA1, ENTPD5, TFPI2, BGN, NELL2, PM20D1, BRB, TCN2, PRPH2	451	1063	22160	1.52537	0.99999	1	1
UP_KW_PTM	KW-1015~Disulfide bond	60	9.61538	0.991046	TENM1, VIPR1, SRXN1, DEFB7, LOC508646, HHIP, ICAM3, ATP2A1, FMR1NB, LOC112445051, THBD, ISLR, ANPEP, BSG, CGN1, ENPP3, EDN1, VWF, RNASET2, ENTPD5, ADIPOQ, BGN, ATP1B1, ADRA2B, ITGAD, COL4A3, CATHL2, CATHL1, ATG4B, MATN3, PTGER4, MTTP, HPN, FURIN, A1BG, FSTL3, HMGCL, HPX, PRDX5, FUT7, RELN, CHRNE, ADGRG6, CCL2, APOD, CD14, TIMM8A, NGFR, ACE, JUND, ST8SIA1, TFPI2, GFER, COLQ, BMP6, NELL2, MSRA, BRB…	182	3368	8259	0.808417	1	1	1
UP_KW_PTM	KW-0325~Glycoprotein	58	9.29487	0.999992	TENM1, VIPR1, GPR89A, LOC100847119, CLSTN2, HHIP, ICAM3, SLC2A3, GGTA1, THBD, ISLR, LOC107131239, ANPEP, BSG, DNER, CGN1, ENPP3, LOC614923, ACVR1, ITGA4, VWF, ENTPD5, ADIPOQ, BGN, ATP1B1, ITGAD, ATG4B, MCM6, MATN3, PTGER4, ITIH3, ECSCR, FURIN, A1BG, PCDH18, FSTL3, HPX, FUT7, RELN, SPOCK2, CHRNE, GPC3, ST8SIA5, APOD, GPC4, CD14, S1PR4, SLC14A1, ACE, ST8SIA1, TFPI2, ULBP27, PM20D1, NELL2, SMOC2, BR…	182	3866	8259	0.680804	1	1	1
Annotation Cluster 36	Enrichment Score: 0.57924614105189
Category	Term	Count	%	PValue	Genes	List Total	Pop Hits	Pop Total	Fold Enrichment	Bonferroni	Benjamini	FDR
GOTERM_MF_DIRECT	GO:0044877~macromolecular complex binding	8	1.28205	0.0242366	SCAMP5, CDKN1A, BAG3, NACC2, NUF2, GNB4, RIPK1, TRAF2	378	138	18313	2.80853	0.999999	0.860398	0.857369
KEGG_PATHWAY	bta05160:Hepatitis C	4	0.641026	0.773174	CDKN1A, MX1, RIPK1, TRAF2	213	172	9038	0.986789	1	1	1
KEGG_PATHWAY	bta05169:Epstein-Barr virus infection	3	0.480769	0.976142	CDKN1A, RIPK1, TRAF2	213	235	9038	0.541684	1	1	1
Annotation Cluster 37	Enrichment Score: 0.5229284695444499
Category	Term	Count	%	PValue	Genes	List Total	Pop Hits	Pop Total	Fold Enrichment	Bonferroni	Benjamini	FDR
INTERPRO	IPR001202:WW domain	3	0.480769	0.281059	SMURF2, BAG3, GAS7	445	52	22088	2.86361	1	1	1
UP_SEQ_FEATURE	DOMAIN:WW	3	0.480769	0.285031	SMURF2, BAG3, GAS7	451	52	22160	2.83473	1	1	1
SMART	SM00456:WW	3	0.480769	0.336918	SMURF2, BAG3, GAS7	252	49	10284	2.49854	1	1	1
Annotation Cluster 38	Enrichment Score: 0.5057054548272789
Category	Term	Count	%	PValue	Genes	List Total	Pop Hits	Pop Total	Fold Enrichment	Bonferroni	Benjamini	FDR
KEGG_PATHWAY	bta05410:Hypertrophic cardiomyopathy	5	0.801282	0.169633	CACNB2, EDN1, ACE, ITGA4, ATP2A1	213	92	9038	2.30608	1	1	1
KEGG_PATHWAY	bta05412:Arrhythmogenic right ventricular cardiomyopathy	4	0.641026	0.263765	CACNB2, TCF7L2, ITGA4, ATP2A1	213	76	9038	2.23326	1	1	1
KEGG_PATHWAY	bta05414:Dilated cardiomyopathy	3	0.480769	0.679445	CACNB2, ITGA4, ATP2A1	213	99	9038	1.28582	1	1	1
Annotation Cluster 39	Enrichment Score: 0.4997708141463524
Category	Term	Count	%	PValue	Genes	List Total	Pop Hits	Pop Total	Fold Enrichment	Bonferroni	Benjamini	FDR
INTERPRO	IPR017983:GPCR, family 2, secretin-like, conserved site	3	0.480769	0.184572	VIPR1, LOC107131239, ADGRG6	445	39	22088	3.81815	1	1	1
GOTERM_BP_DIRECT	GO:0007166~cell surface receptor signaling pathway	6	0.961538	0.29984	EDN1, VIPR1, LOC107131239, CLCF1, NUP62, ADGRG6	400	152	16666	1.64467	1	1	1
INTERPRO	IPR000832:GPCR, family 2, secretin-like	3	0.480769	0.333059	VIPR1, LOC107131239, ADGRG6	445	59	22088	2.52386	1	1	1
INTERPRO	IPR017981:GPCR, family 2-like	3	0.480769	0.412251	VIPR1, LOC107131239, ADGRG6	445	70	22088	2.12726	1	1	1
UP_SEQ_FEATURE	DOMAIN:G_PROTEIN_RECEP_F2_4	3	0.480769	0.417261	VIPR1, LOC107131239, ADGRG6	451	70	22160	2.1058	1	1	1
Annotation Cluster 40	Enrichment Score: 0.49086833507813327
Category	Term	Count	%	PValue	Genes	List Total	Pop Hits	Pop Total	Fold Enrichment	Bonferroni	Benjamini	FDR
UP_SEQ_FEATURE	DOMAIN:SAM	4	0.641026	0.270678	SCML1, USH1G, CNKSR3, DGKH	451	89	22160	2.20833	1	1	1
INTERPRO	IPR001660:Sterile alpha motif domain	4	0.641026	0.282101	SCML1, USH1G, CNKSR3, DGKH	445	92	22088	2.15809	1	1	1
SMART	SM00454:SAM	4	0.641026	0.323656	SCML1, USH1G, CNKSR3, DGKH	252	82	10284	1.99071	1	1	1
INTERPRO	IPR013761:Sterile alpha motif/pointed domain	4	0.641026	0.440135	SCML1, USH1G, CNKSR3, DGKH	445	121	22088	1.64086	1	1	1
Annotation Cluster 41	Enrichment Score: 0.4781981532343699
Category	Term	Count	%	PValue	Genes	List Total	Pop Hits	Pop Total	Fold Enrichment	Bonferroni	Benjamini	FDR
KEGG_PATHWAY	bta04668:TNF signaling pathway	6	0.961538	0.166232	RPS6KA4, EDN1, CCL2, RIPK1, TRAF2, FOS	213	124	9038	2.05316	1	1	1
KEGG_PATHWAY	bta04657:IL-17 signaling pathway	5	0.801282	0.178883	JUND, CCL2, FOSB, TRAF2, FOS	213	94	9038	2.25702	1	1	1
KEGG_PATHWAY	bta05135:Yersinia infection	6	0.961538	0.308108	ITGA4, WIPF3, CCL2, TRAF2, FOS, CRKL	213	157	9038	1.6216	1	1	1
KEGG_PATHWAY	bta04210:Apoptosis	4	0.641026	0.656625	LOC508646, RIPK1, TRAF2, FOS	213	143	9038	1.18691	1	1	1
KEGG_PATHWAY	bta05170:Human immunodeficiency virus 1 infection	6	0.961538	0.675621	GNB4, RIPK1, TRAF2, FOS, AP1M1, CRKL	213	242	9038	1.05203	1	1	1
Annotation Cluster 42	Enrichment Score: 0.45504402233781577
Category	Term	Count	%	PValue	Genes	List Total	Pop Hits	Pop Total	Fold Enrichment	Bonferroni	Benjamini	FDR
GOTERM_CC_DIRECT	GO:0046540~U4/U6 x U5 tri-snRNP complex	3	0.480769	0.221514	ZMAT2, SNRPE, LSM3	425	43	20602	3.382	1	1	0.990909
GOTERM_CC_DIRECT	GO:0071005~U2-type precatalytic spliceosome	3	0.480769	0.252046	ZMAT2, SNRPE, LSM3	425	47	20602	3.09417	1	1	0.990909
KEGG_PATHWAY	bta03040:Spliceosome	5	0.801282	0.479836	RBM25, ZMAT2, SNRPE, SMNDC1, LSM3	213	152	9038	1.39579	1	1	1
GOTERM_BP_DIRECT	GO:0000398~mRNA splicing, via spliceosome	5	0.801282	0.564743	RBM15B, ZMAT2, SNRPE, LSM3, RBM6	400	166	16666	1.25497	1	1	1
Annotation Cluster 43	Enrichment Score: 0.43991401837195854
Category	Term	Count	%	PValue	Genes	List Total	Pop Hits	Pop Total	Fold Enrichment	Bonferroni	Benjamini	FDR
GOTERM_BP_DIRECT	GO:0006508~proteolysis	8	1.28205	0.114482	PM20D1, RELN, RNPEPL1, SCRN3, ANPEP, HPN, ATG4B, FURIN	400	170	16666	1.96071	1	1	1
UP_KW_MOLECULAR_FUNCTION	KW-0720~Serine protease	4	0.641026	0.349718	RELN, LOC508646, HPN, FURIN	184	118	10301	1.89775	1	1	1
UP_KW_MOLECULAR_FUNCTION	KW-0645~Protease	9	1.44231	0.474358	PM20D1, ACE, RELN, RNPEPL1, LOC508646, ANPEP, HPN, ATG4B, FURIN	184	421	10301	1.1968	1	1	1
GOTERM_MF_DIRECT	GO:0004252~serine-type endopeptidase activity	3	0.480769	0.915763	LOC508646, HPN, FURIN	378	197	18313	0.737773	1	1	0.998236
Annotation Cluster 44	Enrichment Score: 0.42979774475322485
Category	Term	Count	%	PValue	Genes	List Total	Pop Hits	Pop Total	Fold Enrichment	Bonferroni	Benjamini	FDR
GOTERM_MF_DIRECT	GO:0001784~phosphotyrosine binding	3	0.480769	0.20644	SHC3, SH3BP2, CRKL	378	41	18313	3.54491	1	1	0.998236
UP_SEQ_FEATURE	DOMAIN:SH2	4	0.641026	0.359492	SHC3, SH3BP2, RIN2, CRKL	451	105	22160	1.87182	1	1	1
INTERPRO	IPR000980:SH2 domain	4	0.641026	0.364572	SHC3, SH3BP2, RIN2, CRKL	445	107	22088	1.85555	1	1	1
SMART	SM00252:SH2	3	0.480769	0.705574	SHC3, SH3BP2, CRKL	252	100	10284	1.22429	1	1	1
Annotation Cluster 45	Enrichment Score: 0.41046375667614277
Category	Term	Count	%	PValue	Genes	List Total	Pop Hits	Pop Total	Fold Enrichment	Bonferroni	Benjamini	FDR
UP_KW_MOLECULAR_FUNCTION	KW-0722~Serine protease inhibitor	3	0.480769	0.196634	ITIH3, TFPI2, SERPINB8	184	46	10301	3.65111	1	1	1
UP_KW_MOLECULAR_FUNCTION	KW-0646~Protease inhibitor	3	0.480769	0.347655	ITIH3, TFPI2, SERPINB8	184	69	10301	2.43407	1	1	1
GOTERM_MF_DIRECT	GO:0004867~serine-type endopeptidase inhibitor activity	4	0.641026	0.538125	ITIH3, TFPI2, FURIN, SERPINB8	378	137	18313	1.41451	1	1	0.998236
GOTERM_BP_DIRECT	GO:0010951~negative regulation of endopeptidase activity	3	0.480769	0.620089	ITIH3, TFPI2, SERPINB8	400	87	16666	1.43672	1	1	1
Annotation Cluster 46	Enrichment Score: 0.40657003939639486
Category	Term	Count	%	PValue	Genes	List Total	Pop Hits	Pop Total	Fold Enrichment	Bonferroni	Benjamini	FDR
GOTERM_BP_DIRECT	GO:0006874~cellular calcium ion homeostasis	5	0.801282	0.0799582	EDN1, SLC24A3, ATP2B3, ATP2A1, ATP1B1	400	68	16666	3.0636	1	1	1
KEGG_PATHWAY	bta04024:cAMP signaling pathway	9	1.44231	0.211463	EDN1, HTR1E, HHIP, ATP2B3, ATP2A1, SSTR1, ACOX3, FOS, ATP1B1	213	243	9038	1.57155	1	1	1
KEGG_PATHWAY	bta04022:cGMP-PKG signaling pathway	5	0.801282	0.57289	MEF2C, ATP2B3, ATP2A1, ATP1B1, ADRA2B	213	171	9038	1.2407	1	1	1
KEGG_PATHWAY	bta04261:Adrenergic signaling in cardiomyocytes	4	0.641026	0.688179	CACNB2, ATP2B3, ATP2A1, ATP1B1	213	150	9038	1.13152	1	1	1
KEGG_PATHWAY	bta04972:Pancreatic secretion	3	0.480769	0.69526	ATP2B3, ATP2A1, ATP1B1	213	102	9038	1.248	1	1	1
UP_KW_BIOLOGICAL_PROCESS	KW-0406~Ion transport	9	1.44231	0.784446	CACNB2, GPR89A, SLC22A5, SLC24A3, TCN2, CHRNE, ATP2B3, ATP2A1, ATP1B1	141	452	6385	0.901666	1	1	1
Annotation Cluster 47	Enrichment Score: 0.39277833233919474
Category	Term	Count	%	PValue	Genes	List Total	Pop Hits	Pop Total	Fold Enrichment	Bonferroni	Benjamini	FDR
INTERPRO	IPR011011:Zinc finger, FYVE/PHD-type	5	0.801282	0.270177	RUFY1, BRD1, RSF1, SYTL3, PHF19	445	131	22088	1.8945	1	1	1
INTERPRO	IPR019786:Zinc finger, PHD-type, conserved site	3	0.480769	0.333059	BRD1, RSF1, PHF19	445	59	22088	2.52386	1	1	1
INTERPRO	IPR019787:Zinc finger, PHD-finger	3	0.480769	0.419231	BRD1, RSF1, PHF19	445	71	22088	2.09729	1	1	1
INTERPRO	IPR001965:Zinc finger, PHD-type	3	0.480769	0.486534	BRD1, RSF1, PHF19	445	81	22088	1.83837	1	1	1
SMART	SM00249:PHD	3	0.480769	0.592069	BRD1, RSF1, PHF19	252	81	10284	1.51146	1	1	1
Annotation Cluster 48	Enrichment Score: 0.3830930120414518
Category	Term	Count	%	PValue	Genes	List Total	Pop Hits	Pop Total	Fold Enrichment	Bonferroni	Benjamini	FDR
INTERPRO	IPR001214:SET domain	3	0.480769	0.281059	PRDM4, PRDM1, PRDM10	445	52	22088	2.86361	1	1	1
UP_SEQ_FEATURE	DOMAIN:SET	3	0.480769	0.285031	PRDM4, PRDM1, PRDM10	451	52	22160	2.83473	1	1	1
GOTERM_MF_DIRECT	GO:0008168~methyltransferase activity	3	0.480769	0.358519	PRDM4, PRDM1, PRDM10	378	61	18313	2.38264	1	1	0.998236
GOTERM_BP_DIRECT	GO:0032259~methylation	3	0.480769	0.422748	PRDM4, PRDM1, PRDM10	400	60	16666	2.08325	1	1	1
GOTERM_BP_DIRECT	GO:0010468~regulation of gene expression	5	0.801282	0.62428	PRDM4, IGF2BP2, PRDM1, ATP1B1, PRDM10	400	179	16666	1.16383	1	1	1
UP_KW_MOLECULAR_FUNCTION	KW-0489~Methyltransferase	3	0.480769	0.663406	PRDM4, PRDM1, PRDM10	184	127	10301	1.32245	1	1	1
Annotation Cluster 49	Enrichment Score: 0.37878130590934433
Category	Term	Count	%	PValue	Genes	List Total	Pop Hits	Pop Total	Fold Enrichment	Bonferroni	Benjamini	FDR
GOTERM_MF_DIRECT	GO:0016787~hydrolase activity	7	1.12179	0.199302	NDST1, ENTPD2, RELN, ENTPD5, ENPP3, BPHL, CES3	378	190	18313	1.78489	1	1	0.998236
KEGG_PATHWAY	bta01232:Nucleotide metabolism	3	0.480769	0.603175	ENTPD2, ENTPD5, ENPP3	213	86	9038	1.48018	1	1	1
KEGG_PATHWAY	bta00230:Purine metabolism	4	0.641026	0.607715	ENTPD2, ENTPD5, ENPP3, FHIT	213	133	9038	1.27615	1	1	1
Annotation Cluster 50	Enrichment Score: 0.3715654793878116
Category	Term	Count	%	PValue	Genes	List Total	Pop Hits	Pop Total	Fold Enrichment	Bonferroni	Benjamini	FDR
UP_SEQ_FEATURE	DOMAIN:EGF-like	7	1.12179	0.276064	NELL2, THBD, TENM1, RELN, HHIP, DNER, MATN3	451	216	22160	1.59235	1	1	1
INTERPRO	IPR009030:Insulin-like growth factor binding protein, N-terminal	5	0.801282	0.292563	NELL2, THBD, DNER, FURIN, MATN3	445	136	22088	1.82485	1	1	1
SMART	SM00181:EGF	7	1.12179	0.306126	NELL2, THBD, TENM1, RELN, HHIP, DNER, MATN3	252	187	10284	1.52763	1	1	1
UP_KW_DOMAIN	KW-0245~EGF-like domain	5	0.801282	0.366008	NELL2, THBD, TENM1, RELN, HHIP	290	141	13324	1.62925	0.99993	0.768617	0.622214
INTERPRO	IPR000742:Epidermal growth factor-like domain	7	1.12179	0.40337	NELL2, THBD, TENM1, RELN, HHIP, DNER, MATN3	445	255	22088	1.36256	1	1	1
INTERPRO	IPR001881:EGF-like calcium-binding	4	0.641026	0.502037	NELL2, THBD, DNER, MATN3	445	133	22088	1.49281	1	1	1
INTERPRO	IPR000152:EGF-type aspartate/asparagine hydroxylation site	3	0.480769	0.621468	NELL2, THBD, DNER	445	104	22088	1.43181	1	1	1
INTERPRO	IPR018097:EGF-like calcium-binding, conserved site	3	0.480769	0.62667	NELL2, THBD, DNER	445	105	22088	1.41817	1	1	1
SMART	SM00179:EGF_CA	4	0.641026	0.634444	NELL2, THBD, DNER, MATN3	252	133	10284	1.22735	1	1	1
Annotation Cluster 51	Enrichment Score: 0.3618259338676839
Category	Term	Count	%	PValue	Genes	List Total	Pop Hits	Pop Total	Fold Enrichment	Bonferroni	Benjamini	FDR
KEGG_PATHWAY	bta05417:Lipid and atherosclerosis	8	1.28205	0.328968	LOC616364, CCL2, TRAF2, CD14, FOS, LOC112445051, RXRG, ABCG1	213	239	9038	1.42032	1	1	1
KEGG_PATHWAY	bta05323:Rheumatoid arthritis	4	0.641026	0.454885	CXCL12, LOC616364, CCL2, FOS	213	106	9038	1.6012	1	1	1
KEGG_PATHWAY	bta05142:Chagas disease	4	0.641026	0.548868	ACE, LOC616364, CCL2, FOS	213	122	9038	1.39121	1	1	1
Annotation Cluster 52	Enrichment Score: 0.35754354302311925
Category	Term	Count	%	PValue	Genes	List Total	Pop Hits	Pop Total	Fold Enrichment	Bonferroni	Benjamini	FDR
INTERPRO	IPR013087:Zinc finger C2H2-type/integrase DNA-binding domain	16	2.5641	0.301067	EGR1, ZNF395, PRDM4, PLAG1, ZNF391, PRDM1, PRDM10, MECOM, ZNF529, ZNF746, ZNF239, ZNF623, ZSCAN26, DZIP1, ZNF286A, JAZF1	445	637	22088	1.24674	1	1	1
UP_SEQ_FEATURE	DOMAIN:C2H2-type	15	2.40385	0.347463	EGR1, ZNF395, PRDM4, PLAG1, ZNF391, PRDM1, PRDM10, MECOM, ZNF529, ZNF239, ZNF623, ZSCAN26, DZIP1, ZNF286A, JAZF1	451	603	22160	1.22227	1	1	1
UP_KW_DOMAIN	KW-0863~Zinc-finger	20	3.20513	0.585427	RBM27, EGR1, ZNF395, PRDM4, ZNF391, EBF1, FHL3, PRDM1, NR4A1, MECOM, ZMAT2, ZNF746, ZNF239, ZNF623, MDM4, ZSCAN26, RXRG, ZBED3, ZNF286A, PHF19	290	901	13324	1.01986	1	1	0.829147
SMART	SM00355:ZnF_C2H2	15	2.40385	0.606429	EGR1, PRDM4, PLAG1, ZNF391, PRDM1, PRDM10, MECOM, ZNF529, ZNF746, ZNF239, ZNF623, ZSCAN26, DZIP1, ZNF286A, JAZF1	252	599	10284	1.02194	1	1	1
Annotation Cluster 53	Enrichment Score: 0.3520775922489456
Category	Term	Count	%	PValue	Genes	List Total	Pop Hits	Pop Total	Fold Enrichment	Bonferroni	Benjamini	FDR
GOTERM_MF_DIRECT	GO:0005525~GTP binding	12	1.92308	0.195418	RAB43, MFHAS1, RASD1, GCH1, RASL10B, ARL3, ACSM1, MX1, IFI44, PIP4K2B, RAB9B, LOC783604	378	396	18313	1.46809	1	1	0.998236
GOTERM_MF_DIRECT	GO:0003924~GTPase activity	8	1.28205	0.511571	RAB43, RASD1, GCH1, RASL10B, ARL3, MX1, RAB9B, LOC783604	378	326	18313	1.18889	1	1	0.998236
INTERPRO	IPR001806:Small GTPase superfamily	4	0.641026	0.57873	RAB43, RASD1, RASL10B, RAB9B	445	149	22088	1.33251	1	1	1
INTERPRO	IPR005225:Small GTP-binding protein domain	4	0.641026	0.675063	RAB43, RASD1, ARL3, RAB9B	445	172	22088	1.15432	1	1	1
Annotation Cluster 54	Enrichment Score: 0.3305926553230564
Category	Term	Count	%	PValue	Genes	List Total	Pop Hits	Pop Total	Fold Enrichment	Bonferroni	Benjamini	FDR
KEGG_PATHWAY	bta00982:Drug metabolism - cytochrome P450	3	0.480769	0.429105	ADH4, LOC100140261, LOC615303	213	62	9038	2.05316	1	1	1
KEGG_PATHWAY	bta00980:Metabolism of xenobiotics by cytochrome P450	3	0.480769	0.46873	ADH4, LOC100140261, LOC615303	213	67	9038	1.89994	1	1	1
KEGG_PATHWAY	bta00830:Retinol metabolism	3	0.480769	0.506682	ADH4, LOC100140261, LOC615303	213	72	9038	1.768	1	1	1
Annotation Cluster 55	Enrichment Score: 0.3301745281362312
Category	Term	Count	%	PValue	Genes	List Total	Pop Hits	Pop Total	Fold Enrichment	Bonferroni	Benjamini	FDR
UP_KW_BIOLOGICAL_PROCESS	KW-0131~Cell cycle	9	1.44231	0.393539	NEDD1, ANAPC13, CDK5, ARL3, NUF2, SPIN1, CDCA8, CDC7, MCM6	141	317	6385	1.28566	1	1	1
UP_KW_BIOLOGICAL_PROCESS	KW-0132~Cell division	6	0.961538	0.399945	NEDD1, ANAPC13, CDK5, ARL3, NUF2, CDC7	141	189	6385	1.43758	1	1	1
GOTERM_BP_DIRECT	GO:0051301~cell division	6	0.961538	0.458378	NEDD1, ANAPC13, CDK5, NUF2, CDCA8, CDC7	400	186	16666	1.34403	1	1	1
GOTERM_BP_DIRECT	GO:0007049~cell cycle	5	0.801282	0.662353	NEDD1, ANAPC13, NUF2, SPIN1, MCM6	400	188	16666	1.10811	1	1	1
Annotation Cluster 56	Enrichment Score: 0.3241805934248655
Category	Term	Count	%	PValue	Genes	List Total	Pop Hits	Pop Total	Fold Enrichment	Bonferroni	Benjamini	FDR
GOTERM_MF_DIRECT	GO:0001530~lipopolysaccharide binding	3	0.480769	0.169144	CATHL2, CATHL1, CD14	378	36	18313	4.03726	1	1	0.998236
GOTERM_BP_DIRECT	GO:0045087~innate immune response	8	1.28205	0.728602	MFHAS1, CATHL2, CLEC5A, MX1, CATHL1, CD14, SLC15A4, JCHAIN	400	347	16666	0.960576	1	1	1
KEGG_PATHWAY	bta05152:Tuberculosis	4	0.641026	0.864395	CATHL2, CATHL1, LOC112441458, CD14	213	205	9038	0.82794	1	1	1
Annotation Cluster 57	Enrichment Score: 0.31590473618228765
Category	Term	Count	%	PValue	Genes	List Total	Pop Hits	Pop Total	Fold Enrichment	Bonferroni	Benjamini	FDR
UP_KW_MOLECULAR_FUNCTION	KW-0694~RNA-binding	11	1.76282	0.320082	RBM15B, RBM25, XRN1, CPSF3, SURF6, SNRPE, IGF2BP2, PABPC1L, DTD1, LSM3, RBM6	184	468	10301	1.31586	1	1	1
UP_SEQ_FEATURE	DOMAIN:RRM	7	1.12179	0.381996	RBM27, RBM15B, RBM25, IGF2BP2, PABPC1L, RBM46, RBM6	451	246	22160	1.39816	1	1	1
INTERPRO	IPR000504:RNA recognition motif domain	7	1.12179	0.393262	RBM27, RBM15B, RBM25, IGF2BP2, PABPC1L, RBM46, RBM6	445	252	22088	1.37878	1	1	1
SMART	SM00360:RRM	7	1.12179	0.521823	RBM27, RBM15B, RBM25, IGF2BP2, PABPC1L, RBM46, RBM6	252	237	10284	1.20534	1	1	1
INTERPRO	IPR012677:Nucleotide-binding, alpha-beta plait	7	1.12179	0.555439	RBM27, RBM15B, RBM25, IGF2BP2, PABPC1L, RBM46, RBM6	445	298	22088	1.16595	1	1	1
GOTERM_MF_DIRECT	GO:0003729~mRNA binding	3	0.480769	0.912872	RBM25, IGF2BP2, RBM46	378	195	18313	0.74534	1	1	0.998236
Annotation Cluster 58	Enrichment Score: 0.29474865959105245
Category	Term	Count	%	PValue	Genes	List Total	Pop Hits	Pop Total	Fold Enrichment	Bonferroni	Benjamini	FDR
UP_SEQ_FEATURE	DOMAIN:PH	7	1.12179	0.408649	ARHGAP22, AFAP1L1, OSBPL3, RASGRF2, SH3BP2, ARHGEF40, ARHGAP23	451	253	22160	1.35947	1	1	1
INTERPRO	IPR001849:Pleckstrin homology domain	7	1.12179	0.442711	ARHGAP22, AFAP1L1, OSBPL3, RASGRF2, SH3BP2, ARHGEF40, ARHGAP23	445	266	22088	1.30621	1	1	1
SMART	SM00233:PH	7	1.12179	0.594246	ARHGAP22, AFAP1L1, OSBPL3, RASGRF2, SH3BP2, ARHGEF40, ARHGAP23	252	255	10284	1.12026	1	1	1
INTERPRO	IPR011993:Pleckstrin homology-like domain	9	1.44231	0.615982	ARHGAP22, AFAP1L1, SHC3, OSBPL3, RASGRF2, FRMPD1, SH3BP2, ARHGEF40, ARHGAP23	445	422	22088	1.05859	1	1	1
Annotation Cluster 59	Enrichment Score: 0.2918530534000525
Category	Term	Count	%	PValue	Genes	List Total	Pop Hits	Pop Total	Fold Enrichment	Bonferroni	Benjamini	FDR
UP_SEQ_FEATURE	DOMAIN:EF-hand 3	3	0.480769	0.239725	MYL1, NCS1, HPCAL4	451	46	22160	3.20447	1	1	1
UP_SEQ_FEATURE	DOMAIN:EF-hand	6	0.961538	0.379057	SMOC2, MYL1, NCS1, EFCAB14, S100A14, HPCAL4	451	199	22160	1.48146	1	1	1
INTERPRO	IPR011992:EF-hand-like domain	7	1.12179	0.432397	SMOC2, MYL1, SPOCK2, NCS1, EFCAB14, S100A14, HPCAL4	445	263	22088	1.32111	1	1	1
UP_SEQ_FEATURE	DOMAIN:EF-hand 1	3	0.480769	0.478777	MYL1, NCS1, HPCAL4	451	79	22160	1.8659	1	1	1
UP_SEQ_FEATURE	DOMAIN:EF-hand 2	3	0.480769	0.498388	MYL1, NCS1, HPCAL4	451	82	22160	1.79763	1	1	1
INTERPRO	IPR002048:EF-hand domain	5	0.801282	0.648154	SMOC2, MYL1, NCS1, EFCAB14, HPCAL4	445	220	22088	1.12809	1	1	1
INTERPRO	IPR018247:EF-Hand 1, calcium-binding site	3	0.480769	0.871726	SMOC2, NCS1, HPCAL4	445	176	22088	0.846067	1	1	1
SMART	SM00054:EFh	3	0.480769	0.873202	MYL1, NCS1, HPCAL4	252	145	10284	0.844335	1	1	1
Annotation Cluster 60	Enrichment Score: 0.2683734259870101
Category	Term	Count	%	PValue	Genes	List Total	Pop Hits	Pop Total	Fold Enrichment	Bonferroni	Benjamini	FDR
INTERPRO	IPR016187:C-type lectin fold	5	0.801282	0.288065	THBD, COL15A1, CLEC5A, COL4A3, CGN1	445	135	22088	1.83837	1	1	1
INTERPRO	IPR016186:C-type lectin-like	4	0.641026	0.471495	THBD, COL15A1, CLEC5A, CGN1	445	127	22088	1.56334	1	1	1
INTERPRO	IPR001304:C-type lectin	3	0.480769	0.666293	THBD, CLEC5A, CGN1	445	113	22088	1.31777	1	1	1
UP_SEQ_FEATURE	DOMAIN:C-type lectin	3	0.480769	0.666998	THBD, CLEC5A, CGN1	451	112	22160	1.31612	1	1	1
SMART	SM00034:CLECT	3	0.480769	0.754008	THBD, CLEC5A, CGN1	252	110	10284	1.11299	1	1	1
Annotation Cluster 61	Enrichment Score: 0.2579670837205935
Category	Term	Count	%	PValue	Genes	List Total	Pop Hits	Pop Total	Fold Enrichment	Bonferroni	Benjamini	FDR
KEGG_PATHWAY	bta03040:Spliceosome	5	0.801282	0.479836	RBM25, ZMAT2, SNRPE, SMNDC1, LSM3	213	152	9038	1.39579	1	1	1
UP_KW_BIOLOGICAL_PROCESS	KW-0507~mRNA processing	6	0.961538	0.486488	RPUSD4, RBM25, CPSF3, SNRPE, SMNDC1, LSM3	141	209	6385	1.30001	1	1	1
UP_KW_CELLULAR_COMPONENT	KW-0747~Spliceosome	3	0.480769	0.569194	SNRPE, SMNDC1, LSM3	266	102	14236	1.57408	1	1	0.941176
UP_KW_BIOLOGICAL_PROCESS	KW-0508~mRNA splicing	4	0.641026	0.699369	RPUSD4, SNRPE, SMNDC1, LSM3	141	163	6385	1.11126	1	1	1
Annotation Cluster 62	Enrichment Score: 0.24512360513400658
Category	Term	Count	%	PValue	Genes	List Total	Pop Hits	Pop Total	Fold Enrichment	Bonferroni	Benjamini	FDR
INTERPRO	IPR003598:Immunoglobulin subtype 2	8	1.28205	0.252583	ADAMTSL1, MYOM1, ISLR, BSG, A1BG, LOC614923, FGFRL1, MYOM3	445	255	22088	1.55721	1	1	1
UP_KW_DOMAIN	KW-0393~Immunoglobulin domain	6	0.961538	0.258997	MYOM1, ISLR, BSG, ICAM3, A1BG, MYOM3	290	158	13324	1.74474	0.998154	0.604326	0.489216
INTERPRO	IPR013098:Immunoglobulin I-set	5	0.801282	0.337944	ADAMTSL1, MYOM1, ISLR, FGFRL1, MYOM3	445	146	22088	1.69986	1	1	1
SMART	SM00408:IGc2	8	1.28205	0.430397	ADAMTSL1, MYOM1, ISLR, BSG, A1BG, LOC614923, FGFRL1, MYOM3	252	255	10284	1.2803	1	1	1
INTERPRO	IPR003599:Immunoglobulin subtype	10	1.60256	0.787722	ADAMTSL1, MYOM1, CD84, LOC100847119, BSG, ICAM3, A1BG, LOC614923, FGFRL1, MYOM3	445	555	22088	0.894342	1	1	1
SMART	SM00409:IG	10	1.60256	0.930666	ADAMTSL1, MYOM1, CD84, LOC100847119, BSG, ICAM3, A1BG, LOC614923, FGFRL1, MYOM3	252	555	10284	0.735307	1	1	1
UP_SEQ_FEATURE	DOMAIN:Ig-like	10	1.60256	0.948617	ADAMTSL1, MYOM1, CD84, ISLR, LOC100847119, BSG, A1BG, LOC614923, FGFRL1, MYOM3	451	700	22160	0.701932	1	1	1
INTERPRO	IPR007110:Immunoglobulin-like domain	10	1.60256	0.953188	ADAMTSL1, MYOM1, CD84, ISLR, LOC100847119, BSG, A1BG, LOC614923, FGFRL1, MYOM3	445	716	22088	0.69324	1	1	1
INTERPRO	IPR013783:Immunoglobulin-like fold	13	2.08333	0.986366	MYOM1, CD84, LOC100847119, EBF1, ICAM3, A1BG, CEACAM19, FGFRL1, MYOM3, ADAMTSL1, ISLR, BSG, LOC614923	445	1023	22088	0.63076	1	1	1
Annotation Cluster 63	Enrichment Score: 0.23276230779333984
Category	Term	Count	%	PValue	Genes	List Total	Pop Hits	Pop Total	Fold Enrichment	Bonferroni	Benjamini	FDR
GOTERM_MF_DIRECT	GO:0005524~ATP binding	32	5.12821	0.419945	IQCA1, SRXN1, ACSM1, IGHMBP2, ATP2A1, ACACB, RPS6KA4, FAM221A, PIP4K2B, RIPK1, ACVR1, ENTPD2, ENTPD5, MARS2, NEK7, STARD9, RIPK4, ATP2B3, IRAK3, CDC7, SMARCA2, ATAD3A, SELENOO, CDK5, MSH3, KIF16B, DGKQ, MVD, NAXD, MCM6, ABCG1, DGKH	378	1440	18313	1.0766	1	1	0.998236
UP_KW_LIGAND	KW-0067~ATP-binding	24	3.84615	0.621647	ACVR1, ENTPD2, SLC22A5, SRXN1, ENTPD5, MARS2, ACSM1, STARD9, ATP2B3, ATP2A1, SMARCA2, ATAD3A, ACACB, RPS6KA4, SELENOO, CDK5, MSH3, DGKQ, MVD, PIP4K2B, NAXD, MCM6, ABCG1, DGKH	128	983	5215	0.994723	1	1	1
UP_KW_LIGAND	KW-0547~Nucleotide-binding	25	4.00641	0.76732	SLC22A5, SRXN1, ARL3, ACSM1, ATP2A1, ACACB, FHIT, PIP4K2B, ACVR1, ENTPD2, ENTPD5, MARS2, STARD9, MX1, SMARCA2, ATAD3A, SELENOO, MFHAS1, CDK5, MSH3, MVD, NAXD, MCM6, ABCG1, DGKH	128	1103	5215	0.92344	1	1	1
Annotation Cluster 64	Enrichment Score: 0.22565432194877758
Category	Term	Count	%	PValue	Genes	List Total	Pop Hits	Pop Total	Fold Enrichment	Bonferroni	Benjamini	FDR
KEGG_PATHWAY	bta04970:Salivary secretion	5	0.801282	0.217443	CATHL2, CATHL1, ATP2B3, LOC112441458, ATP1B1	213	102	9038	2.08	1	1	1
KEGG_PATHWAY	bta05150:Staphylococcus aureus infection	3	0.480769	0.720186	CATHL2, CATHL1, LOC112441458	213	107	9038	1.18968	1	1	1
KEGG_PATHWAY	bta05152:Tuberculosis	4	0.641026	0.864395	CATHL2, CATHL1, LOC112441458, CD14	213	205	9038	0.82794	1	1	1
KEGG_PATHWAY	bta04613:Neutrophil extracellular trap formation	4	0.641026	0.924444	VWF, CATHL2, CATHL1, LOC112441458	213	240	9038	0.707199	1	1	1
Annotation Cluster 65	Enrichment Score: 0.16361944873292097
Category	Term	Count	%	PValue	Genes	List Total	Pop Hits	Pop Total	Fold Enrichment	Bonferroni	Benjamini	FDR
UP_SEQ_FEATURE	TRANSMEM:Helical; Name=6	4	0.641026	0.637974	PTGER4, SLC2A3, ATP2A1, ADRA2B	451	161	22160	1.22075	1	1	1
UP_SEQ_FEATURE	TRANSMEM:Helical; Name=5	4	0.641026	0.65031	PTGER4, SLC2A3, ATP2A1, ADRA2B	451	164	22160	1.19842	1	1	1
UP_SEQ_FEATURE	TRANSMEM:Helical; Name=3	4	0.641026	0.685505	PTGER4, SLC2A3, ATP2A1, ADRA2B	451	173	22160	1.13608	1	1	1
UP_SEQ_FEATURE	TRANSMEM:Helical; Name=4	4	0.641026	0.692957	PTGER4, SLC2A3, ATP2A1, ADRA2B	451	175	22160	1.12309	1	1	1
UP_SEQ_FEATURE	TRANSMEM:Helical; Name=1	4	0.641026	0.700275	PTGER4, SLC2A3, ATP2A1, ADRA2B	451	177	22160	1.1104	1	1	1
UP_SEQ_FEATURE	TRANSMEM:Helical; Name=2	4	0.641026	0.700275	PTGER4, SLC2A3, ATP2A1, ADRA2B	451	177	22160	1.1104	1	1	1
UP_SEQ_FEATURE	TRANSMEM:Helical; Name=7	3	0.480769	0.740434	PTGER4, SLC2A3, ATP2A1	451	129	22160	1.14268	1	1	1
Annotation Cluster 66	Enrichment Score: 0.14616422792437717
Category	Term	Count	%	PValue	Genes	List Total	Pop Hits	Pop Total	Fold Enrichment	Bonferroni	Benjamini	FDR
INTERPRO	IPR013083:Zinc finger, RING/FYVE/PHD-type	10	1.60256	0.571777	RUFY1, MEX3B, BRD1, TRAF2, MDM4, RSF1, SYTL3, RAPSN, PHF19, TRAIP	445	457	22088	1.08613	1	1	1
UP_SEQ_FEATURE	DOMAIN:RING-type	6	0.961538	0.665666	RUFY1, MEX3B, TRAF2, MDM4, RAPSN, TRAIP	451	277	22160	1.0643	1	1	1
INTERPRO	IPR001841:Zinc finger, RING-type	6	0.961538	0.726234	RUFY1, MEX3B, TRAF2, MDM4, RAPSN, TRAIP	445	301	22088	0.989421	1	1	1
SMART	SM00184:RING	4	0.641026	0.941421	MEX3B, TRAF2, RAPSN, TRAIP	252	245	10284	0.666278	1	1	1
Annotation Cluster 67	Enrichment Score: 0.14244638182870395
Category	Term	Count	%	PValue	Genes	List Total	Pop Hits	Pop Total	Fold Enrichment	Bonferroni	Benjamini	FDR
INTERPRO	IPR001245:Serine-threonine/tyrosine-protein kinase catalytic domain	4	0.641026	0.512017	ACVR1, NEK7, RIPK1, IRAK3	445	135	22088	1.47069	1	1	1
INTERPRO	IPR008271:Serine/threonine-protein kinase, active site	7	1.12179	0.600258	ACVR1, RPS6KA4, CDK5, NEK7, RIPK4, RIPK1, CDC7	445	312	22088	1.11363	1	1	1
UP_KW_MOLECULAR_FUNCTION	KW-0418~Kinase	10	1.60256	0.646242	ACVR1, RPS6KA4, CDK5, DGKQ, NEK7, RIPK1, IRAK3, PIP4K2B, NADK, DGKH	184	549	10301	1.01974	1	1	1
GOTERM_MF_DIRECT	GO:0004674~protein serine/threonine kinase activity	6	0.961538	0.707294	ACVR1, RPS6KA4, CDK5, NEK7, IRAK3, CDC7	378	287	18313	1.01283	1	1	0.998236
GOTERM_MF_DIRECT	GO:0004672~protein kinase activity	4	0.641026	0.733621	FAM221A, RIPK4, RIPK1, IRAK3	378	184	18313	1.0532	1	1	0.998236
INTERPRO	IPR000719:Protein kinase, catalytic domain	9	1.44231	0.781043	ACVR1, RPS6KA4, FAM221A, CDK5, NEK7, RIPK4, RIPK1, IRAK3, CDC7	445	495	22088	0.902472	1	1	1
SMART	SM00220:S_TKc	8	1.28205	0.783647	ACVR1, RPS6KA4, FAM221A, CDK5, NEK7, RIPK4, RIPK1, CDC7	252	361	10284	0.904366	1	1	1
UP_SEQ_FEATURE	DOMAIN:Protein kinase	9	1.44231	0.793832	ACVR1, RPS6KA4, FAM221A, CDK5, NEK7, RIPK4, RIPK1, IRAK3, CDC7	451	497	22160	0.889773	1	1	1
INTERPRO	IPR011009:Protein kinase-like domain	9	1.44231	0.851683	ACVR1, RPS6KA4, FAM221A, CDK5, NEK7, RIPK4, RIPK1, IRAK3, CDC7	445	539	22088	0.828801	1	1	1
INTERPRO	IPR017441:Protein kinase, ATP binding site	6	0.961538	0.882358	ACVR1, RPS6KA4, CDK5, NEK7, RIPK4, CDC7	445	380	22088	0.783726	1	1	1
Annotation Cluster 68	Enrichment Score: 0.12891941670615717
Category	Term	Count	%	PValue	Genes	List Total	Pop Hits	Pop Total	Fold Enrichment	Bonferroni	Benjamini	FDR
INTERPRO	IPR000210:BTB/POZ-like	4	0.641026	0.700946	KBTBD3, KLHL25, NACC2, KCNRG	445	179	22088	1.10918	1	1	1
UP_SEQ_FEATURE	DOMAIN:BTB	4	0.641026	0.711004	KBTBD3, KLHL25, NACC2, KCNRG	451	180	22160	1.09189	1	1	1
INTERPRO	IPR011333:BTB/POZ fold	4	0.641026	0.760248	KBTBD3, KLHL25, NACC2, KCNRG	445	197	22088	1.00784	1	1	1
SMART	SM00225:BTB	4	0.641026	0.805027	KBTBD3, KLHL25, NACC2, KCNRG	252	175	10284	0.932789	1	1	1
Annotation Cluster 69	Enrichment Score: 0.12035767456871407
Category	Term	Count	%	PValue	Genes	List Total	Pop Hits	Pop Total	Fold Enrichment	Bonferroni	Benjamini	FDR
UP_SEQ_FEATURE	REPEAT:TPR	3	0.480769	0.611091	KLC3, RAPSN, FKBP5	451	101	22160	1.45946	1	1	1
INTERPRO	IPR019734:Tetratricopeptide repeat	3	0.480769	0.727395	KLC3, RAPSN, FKBP5	445	127	22088	1.1725	1	1	1
SMART	SM00028:TPR	3	0.480769	0.787677	KLC3, RAPSN, FKBP5	252	118	10284	1.03753	1	1	1
INTERPRO	IPR011990:Tetratricopeptide-like helical	3	0.480769	0.942637	KLC3, RAPSN, FKBP5	445	225	22088	0.661813	1	1	1
Annotation Cluster 70	Enrichment Score: 0.1007908430740383
Category	Term	Count	%	PValue	Genes	List Total	Pop Hits	Pop Total	Fold Enrichment	Bonferroni	Benjamini	FDR
INTERPRO	IPR000008:C2 calcium-dependent membrane targeting	3	0.480769	0.785366	SMURF2, SYTL3, SYT6	445	143	22088	1.04131	1	1	1
UP_SEQ_FEATURE	DOMAIN:C2	3	0.480769	0.786851	SMURF2, SYTL3, SYT6	451	142	22160	1.03807	1	1	1
SMART	SM00239:C2	3	0.480769	0.806609	SMURF2, SYTL3, SYT6	252	123	10284	0.995354	1	1	1
Annotation Cluster 71	Enrichment Score: 0.06536502510702998
Category	Term	Count	%	PValue	Genes	List Total	Pop Hits	Pop Total	Fold Enrichment	Bonferroni	Benjamini	FDR
GOTERM_BP_DIRECT	GO:0045087~innate immune response	8	1.28205	0.728602	MFHAS1, CATHL2, CLEC5A, MX1, CATHL1, CD14, SLC15A4, JCHAIN	400	347	16666	0.960576	1	1	1
UP_KW_BIOLOGICAL_PROCESS	KW-0399~Innate immunity	3	0.480769	0.886259	MX1, CD14, SLC15A4	141	167	6385	0.813479	1	1	1
UP_KW_BIOLOGICAL_PROCESS	KW-0391~Immunity	3	0.480769	0.985948	MX1, CD14, SLC15A4	141	277	6385	0.490437	1	1	1
Annotation Cluster 72	Enrichment Score: 0.06378091123558094
Category	Term	Count	%	PValue	Genes	List Total	Pop Hits	Pop Total	Fold Enrichment	Bonferroni	Benjamini	FDR
UP_SEQ_FEATURE	DOMAIN:KRAB	4	0.641026	0.840463	ZNF529, ZNF746, ZNF215, ZNF286A	451	226	22160	0.869651	1	1	1
INTERPRO	IPR001909:Krueppel-associated box	4	0.641026	0.846125	ZNF529, ZNF746, ZNF215, ZNF286A	445	231	22088	0.859497	1	1	1
SMART	SM00349:KRAB	4	0.641026	0.905115	ZNF529, ZNF746, ZNF215, ZNF286A	252	218	10284	0.748799	1	1	1
Annotation Cluster 73	Enrichment Score: 0.04932178851978092
Category	Term	Count	%	PValue	Genes	List Total	Pop Hits	Pop Total	Fold Enrichment	Bonferroni	Benjamini	FDR
INTERPRO	IPR019775:WD40 repeat, conserved site	3	0.480769	0.791796	NEDD1, POC1A, GNB4	445	145	22088	1.02695	1	1	1
UP_KW_DOMAIN	KW-0853~WD repeat	3	0.480769	0.829147	NEDD1, WDR25, POC1A	290	146	13324	0.944072	1	1	0.829147
INTERPRO	IPR001680:WD40 repeat	4	0.641026	0.903991	NEDD1, WDR25, POC1A, GNB4	445	265	22088	0.749222	1	1	1
UP_SEQ_FEATURE	REPEAT:WD	3	0.480769	0.918703	WDR25, POC1A, GNB4	451	202	22160	0.729732	1	1	1
SMART	SM00320:WD40	4	0.641026	0.957977	NEDD1, WDR25, POC1A, GNB4	252	263	10284	0.620677	1	1	1
INTERPRO	IPR015943:WD40/YVTN repeat-like-containing domain	4	0.641026	0.968568	NEDD1, WDR25, POC1A, GNB4	445	340	22088	0.583952	1	1	1
Annotation Cluster 74	Enrichment Score: 0.024680170837300317
Category	Term	Count	%	PValue	Genes	List Total	Pop Hits	Pop Total	Fold Enrichment	Bonferroni	Benjamini	FDR
UP_KW_DOMAIN	KW-1133~Transmembrane helix	74	11.859	0.752661	TENM1, CD84, GPR89A, MS4A3, CLSTN2, EFCAB14, ICAM3, ATP2A1, SLC2A3, FMR1NB, LOC112445051, LCLAT1, GGTA1, FGFRL1, SCAMP5, THBD, KIAA1549, LRRTM3, TMEM44, SPATA22, SLC22A18, ANPEP, CLEC5A, BSG, DNER, TMED3, ENPP3, MSMB, ACVR1, MIGA2, DGAT2, ENTPD2, ELOVL5, C21H14ORF180, ADRA2B, ATAD3A, TMEM252, LOC783202, CDHR2, SPNS1, ND5, ND4, SLC27A4, PTGER4, TMEM185B, POPDC3, SLC22A5, LOC509911, HPN, ECSCR, FUR…	290	3579	13324	0.949963	1	1	0.829147
UP_KW_CELLULAR_COMPONENT	KW-0472~Membrane	128	20.5128	0.999999	RIPOR2, VIPR1, CD84, CLSTN2, NDUFA12, GALNT18, TMEM200C, ICAM3, LOC112445051, LCLAT1, FGFRL1, SCAMP5, NDST1, SPATA22, ANPEP, CLEC5A, BSG, OR11H6, PMPCA, ENPP3, ACVR1, PPP1R16B, GABARAPL1, MIGA2, DGAT2, ENTPD2, LOC101906178, C21H14ORF180, ATP1B1, ATAD3A, TMEM252, SLC5A6, CACNB2, LOC783202, SPNS1, ABCG1, ND5, SLC27A4, ND4, TMEM185B, SLC22A5, LOC509911, ARL3, HPN, ECSCR, LIN7A, PCDH18, CACNA1H, FUT7…	266	8814	14236	0.777219	1	1	0.999999
UP_SEQ_FEATURE	TRANSMEM:Helical	102	16.3462	1	VIPR1, CD84, CLSTN2, GALNT18, TMEM200C, ICAM3, LOC112445051, LCLAT1, FGFRL1, SCAMP5, NDST1, SPATA22, CLEC5A, BSG, OR11H6, ACVR1, MIGA2, DGAT2, ENTPD2, C21H14ORF180, ATP1B1, ATAD3A, TMEM252, SLC5A6, LOC783202, SPNS1, ABCG1, ND5, SLC27A4, ND4, TMEM185B, SLC22A5, LOC509911, HPN, ECSCR, PCDH18, CACNA1H, FUT7, CDH20, ADGRG6, ST8SIA5, SLC15A4, NGFR, SLC14A1, ACE, HTR1E, ST8SIA1, TPBGL, PRPH2, ACER3, CY…	451	7427	22160	0.674808	1	1	1
UP_KW_DOMAIN	KW-0812~Transmembrane	91	14.5833	1	SLC48A1, TENM1, CD84, VIPR1, GPR89A, MS4A3, CLSTN2, TMEM200C, EFCAB14, ICAM3, ATP2A1, SLC2A3, FMR1NB, LOC112445051, LCLAT1, GGTA1, FGFRL1, SCAMP5, THBD, NDST1, KIAA1549, LRRTM3, LOC107131239, TMEM44, SPATA22, SLC22A18, ANPEP, CLEC5A, BSG, DNER, ENPP3, MSMB, ACVR1, MIGA2, DGAT2, ENTPD2, ELOVL5, C21H14ORF180, ATP1B1, ADRA2B, ATAD3A, TMEM252, MRAP, SLC5A6, LOC783202, CDHR2, SPNS1, CHST1, ND5, ABCG1,…	290	6434	13324	0.649826	1	1	1
GOTERM_CC_DIRECT	GO:0016021~integral component of membrane	85	13.6218	1	SLC48A1, TENM1, CD84, VIPR1, GPR89A, MS4A3, GALNT18, TMEM200C, EFCAB14, ATP2A1, SLC2A3, FMR1NB, LOC112445051, LCLAT1, GGTA1, FGFRL1, SCAMP5, NDST1, KIAA1549, LRRTM3, TMEM44, SPATA22, SLC22A18, ANPEP, CLEC5A, BSG, DNER, CCR9, OR11H6, TMED3, ENPP3, MSMB, ACVR1, DGAT2, ENTPD2, LOC522763, C21H14ORF180, ADRA2B, ATAD3A, TMEM252, MRAP, SLC5A6, LOC783202, SPNS1, ND5, ABCG1, ND4, SLC27A4, PTGER4, TMEM185B…	425	7069	20602	0.582883	1	1	1
Annotation Cluster 75	Enrichment Score: 0.02168685104003913
Category	Term	Count	%	PValue	Genes	List Total	Pop Hits	Pop Total	Fold Enrichment	Bonferroni	Benjamini	FDR
KEGG_PATHWAY	bta04080:Neuroactive ligand-receptor interaction	9	1.44231	0.712136	PTGER4, EDN1, VIPR1, HTR1E, CHRNE, SSTR1, NTS, ADRA2B, S1PR4	213	394	9038	0.969257	1	1	1
SMART	SM01381:SM01381	3	0.480769	0.895893	HTR1E, SSTR1, ADRA2B	252	155	10284	0.789862	1	1	1
GOTERM_MF_DIRECT	GO:0004930~G-protein coupled receptor activity	8	1.28205	0.999999	LOC107131239, GPR55, ADGRG6, OR11H6, SSTR1, ADRA2B, S1PR4, GPR146	378	1278	18313	0.303268	1	1	0.999999
UP_KW_MOLECULAR_FUNCTION	KW-0675~Receptor	25	4.00641	1	PTGER4, GPR89A, VIPR1, THBD, ANPEP, CHRNE, BSG, CCR9, OR11H6, RIPK1, S1PR4, RXRG, ACVR1, PTPN18, ITGA4, HTR1E, GPR55, ARNT, IRAK3, SSTR1, ADRA2B, NR4A1, ITGAD, PGR, GPR146	184	3561	10301	0.393034	1	1	1
UP_KW_MOLECULAR_FUNCTION	KW-0297~G-protein coupled receptor	4	0.641026	1	PTGER4, ADRA2B, S1PR4, GPR146	184	2120	10301	0.10563	1	1	1
INTERPRO	IPR000276:G protein-coupled receptor, rhodopsin-like	9	1.44231	1	PTGER4, HTR1E, GPR55, OR11H6, CCR9, SSTR1, ADRA2B, S1PR4, GPR146	445	2997	22088	0.149057	1	1	1
INTERPRO	IPR017452:GPCR, rhodopsin-like, 7TM	9	1.44231	1	PTGER4, HTR1E, GPR55, OR11H6, CCR9, SSTR1, ADRA2B, S1PR4, GPR146	445	3044	22088	0.146755	1	1	1
UP_KW_MOLECULAR_FUNCTION	KW-0807~Transducer	10	1.60256	1	PTGER4, HTR1E, GPR55, OR11H6, GNB4, CCR9, SSTR1, ADRA2B, S1PR4, GPR146	184	3160	10301	0.177164	1	1	1
UP_SEQ_FEATURE	DOMAIN:G_PROTEIN_RECEP_F1_2	9	1.44231	1	PTGER4, HTR1E, GPR55, OR11H6, CCR9, SSTR1, ADRA2B, S1PR4, GPR146	451	3004	22160	0.147209	1	1	1
