# Supplementary material for: Transcriptomic signatures in response to antioxidants supplementation in Korean cattle beef, Hanwoo: a 7-month feeding study
Source: Front Vet Sci. 2025 Apr 24;12:1546248. doi: 10.3389/fvets.2025.1546248 (PMC12061023; doi:10.3389/fvets.2025.1546248)
Supplement: Supplementary file 1 [file Data_Sheet_1.zip › Supplementary Data Sheet 1/Table_ 5.xlsx]

## Sheet: KEGG
Term	Count	%	PValue	Genes	Fold Enrichment	Bonferroni	Benjamini	FDR
bta01100:Metabolic pathways	56	8.97436	0.00171102	GPI, ALAS1, NDUFA12, GALNT18, ACSM1, AKR1B1, ALDH1L2, LCLAT1, GGTA1, NDST1, ALDH2, ACADL, MECOM, ANPEP, PIP4K2B, MLYCD, ENPP3, ACADS, DGAT2, ENTPD2, ELOVL5, MARS2, ENTPD5, LOC101906178, LOC783202, DGKQ, BLVRB, MVD, ACOX3, UMPS, ND5, ACOT4, MGLL, ND4, DGKH, ACACB, FHIT, ADH4, HMGCL, FUT7, ST8SIA5, HAO2, NADK, CA12, GALNT3, GCH1, PTGES2, ST8SIA1, IDH1, LOC100140261, ND4L, ADI1, ACER3, CYTB, LOC6153…	1.47865	0.396606	0.504752	0.504752
bta05200:Pathways in cancer	20	3.20513	0.052035	PTGER4, CEBPA, TCF7L2, EDN1, CDKN1A, SMAD3, HHIP, PDGFB, ARNT, TRAF2, AXIN2, FOS, CRKL, HEYL, CXCL12, MECOM, MSH3, COL4A3, GNB4, RXRG	1.56287	1	1	1
bta04010:MAPK signaling pathway	14	2.24359	0.0198027	NGFR, MEF2C, JUND, RASGRF2, PDGFB, TRAF2, FOS, CACNA1H, CRKL, RPS6KA4, NR4A1, CACNB2, MECOM, CD14	2.03441	0.997262	1	1
bta04621:NOD-like receptor signaling pathway	10	1.60256	0.0389336	PSTPIP1, GABARAPL1, NEK7, CATHL2, CATHL1, CCL2, RIPK1, TRAF2, LOC112441458, LOC783604	2.18721	0.999992	1	1
bta05415:Diabetic cardiomyopathy	10	1.60256	0.0662519	SMAD3, ACE, LOC783202, NDUFA12, LOC101906178, ATP2A1, ND4L, CYTB, ND5, ND4	1.97358	1	1	1
bta04936:Alcoholic liver disease	9	1.44231	0.0283984	TCF7L2, ADH4, ALDH2, ADIPOQ, RIPK1, MLYCD, ACOX3, CD14, ACACB	2.47979	0.999796	1	1
bta04062:Chemokine signaling pathway	9	1.44231	0.0803391	CCL25, CXCL12, SHC3, LOC616364, GNB4, CCR9, CCL2, CCL1, CRKL	1.99941	1	1	1
bta05202:Transcriptional misregulation in cancer	9	1.44231	0.098295	NGFR, CEBPA, MEF2C, CDKN1A, MYCN, LOC508646, SS18L1, CD14, RXRG	1.90944	1	1	1
bta01240:Biosynthesis of cofactors	8	1.28205	0.0664615	ALAS1, ALDH2, GCH1, LOC100140261, GCLM, UMPS, LOC615303, NADK	2.23326	1	1	1
bta04934:Cushing syndrome	8	1.28205	0.0781538	MRAP, TCF7L2, NR4A1, CDKN1A, RASD1, ARNT, AXIN2, CACNA1H	2.14845	1	1	1
bta04932:Non-alcoholic fatty liver disease	8	1.28205	0.0909747	CEBPA, LOC783202, NDUFA12, ADIPOQ, LOC101906178, TRAF2, CYTB, FOS	2.06985	1	1	1
bta00561:Glycerolipid metabolism	7	1.12179	0.00506691	DGAT2, ALDH2, DGKQ, AKR1B1, LCLAT1, MGLL, DGKH	4.36799	0.776544	0.74737	0.74737
bta04146:Peroxisome	6	0.961538	0.0470926	HMGCL, PRDX5, IDH1, MLYCD, ACOX3, HAO2	3.03085	0.999999	1	1
bta05210:Colorectal cancer	6	0.961538	0.057755	TCF7L2, CDKN1A, SMAD3, MSH3, AXIN2, FOS	2.86058	1	1	1
bta04061:Viral protein interaction with cytokine and cytokine receptor	6	0.961538	0.0722312	CCL25, CXCL12, LOC616364, CCR9, CCL2, CCL1	2.67991	1	1	1
bta05231:Choline metabolism in cancer	6	0.961538	0.0828888	SLC22A5, DGKQ, PDGFB, TSC2, FOS, DGKH	2.57163	1	1	1
bta04933:AGE-RAGE signaling pathway in diabetic complications	6	0.961538	0.0943336	EGR1, THBD, EDN1, SMAD3, COL4A3, CCL2	2.47176	1	1	1
bta00071:Fatty acid degradation	5	0.801282	0.0192061	ADH4, ALDH2, ACADL, ACOX3, ACADS	4.82181	0.996723	1	1
bta04672:Intestinal immune network for IgA production	5	0.801282	0.0467091	CCL25, CXCL12, ITGA4, CCR9, LOC112445051	3.65792	0.999999	1	1
bta00640:Propanoate metabolism	4	0.641026	0.0353148	MLYCD, ACOX3, ACADS, ACACB	5.47509	0.999975	1	1
bta00410:beta-Alanine metabolism	4	0.641026	0.0446879	ALDH2, MLYCD, ACOX3, ACADS	4.99199	0.999999	1	1
bta00860:Porphyrin metabolism	4	0.641026	0.0707768	ALAS1, LOC100140261, BLVRB, LOC615303	4.1397	1	1	1
